# Supplementary material for: Burkholderia pseudomallei Colony Morphotypes Show a Synchronized Metabolic Pattern after Acute Infection
Source: PLoS Negl Trop Dis. 2016 Mar 4;10(3):e0004483. doi: 10.1371/journal.pntd.0004483 (PMC4778764; doi:10.1371/journal.pntd.0004483)
Supplement: S1 File — A list of all metabolites and unknown signals with the region of integration in the NMR spectrum is provided. The file contains tables with the calculated concentrations of A) the cultivation of K96243 and E8 colony morphotypes and the cultivation K96243 colony morphotypes after B) in vivo and C) in vitro infection. For all average values the according standard deviation is provided. Table D) contains the loadings of the PCA presented in Fig 5C. (XLSX) [file pntd.0004483.s006.xlsx]

## Sheet: A
		Average concentrations of Dataset A "cultivation in RPMI" in mM
ppm
left	right	average values (n=3) for each metabolite at the timepoints mentioned for all morphotypes of the strains E8 and K96243
		Type	medium	E8 MT1 t1	E8 MT1 t2	E8 MT1 t3	E8 MT1 t4	E8 MT1 t5	E8 MT1 t6	E8 MT2 t1	E8 MT2 t2	E8 MT2 t3	E8 MT2 t4	E8 MT2 t5	E8 MT2 t6	E8 MT3 t1	E8 MT3 t2	E8 MT3 t3	E8 MT3 t4	E8 MT3 t5	E8 MT3 t6	E8 MT7 t1	E8 MT7 t2	E8 MT7 t3	E8 MT7 t4	E8 MT7 t5	E8 MT7 t6	E8 MT8 t1	E8 MT8 t2	E8 MT8 t3	E8 MT8 t4	E8 MT8 t5	E8 MT8 t6	E8 MT12 t1	E8 MT12 t2	E8 MT12 t3	E8 MT12 t4	E8 MT12 t5	E8 MT12 t6	E8 MT11 t1	E8 MT11 t2	E8 MT11 t3	E8 MT11 t4	E8 MT11 t5	E8 MT11 t6	E8 MT15 t1	E8 MT15 t2	E8 MT15 t3	E8 MT15 t4
0.8465	0.8278	2-hydroxyisovalerate	0.022	0.008	0.007	0.007	0.006	0.007	0.006	0.007	0.007	0.008	0.007	0.01	0.008	0.008	0.007	0.007	0.01	0.011	0.011	0.007	0.006	0.007	0.007	0.008	0.008	0.006	0.007	0.007	0.008	0.006	0.007	0.008	0.007	0.007	0.008	0.007	0.008	0.008	0.006	0.008	0.009	0.013	0.055	0.008	0.008	0.007	0.007
1.0573	1.0536	2-methyl-butyrate	0.016	0.014	0.014	0.009	0.007	0.004	0.003	0.014	0.012	0.009	0.007	0.003	0.004	0.013	0.012	0.01	0.006	0.005	0.003	0.016	0.012	0.009	0.006	0.004	0.004	0.014	0.02	0.014	0.005	0.005	0.007	0.016	0.014	0.011	0.008	0.005	0.005	0.014	0.016	0.014	0.013	0.011	0.007	0.016	0.014	0.011	0.009
2.6238	2.6017	2-oxo-4-methylvalerate	0.013	0.013	0.016	0.017	0.014	0.015	0.016	0.011	0.024	0.032	0.036	0.023	0.018	0.015	0.023	0.035	0.034	0.013	0.014	0.01	0.022	0.03	0.026	0.013	0.017	0.016	0.016	0.038	0.017	0.016	0.015	0.011	0.017	0.025	0.023	0.02	0.02	0.014	0.02	0.03	0.04	0.083	0.122	0.013	0.021	0.038	0.047
1.1365	1.118	2-oxo-isovalerate	0.003	0.004	0.004	0.003	0.005	0.004	0.004	0.004	0.005	0.005	0.006	0.005	0.003	0.004	0.004	0.005	0.007	0.004	0.003	0.004	0.004	0.007	0.006	0.004	0.004	0.003	0.003	0.007	0.005	0.004	0.003	0.004	0.004	0.004	0.004	0.006	0.004	0.005	0.004	0.006	0.008	0.02	0.015	0.004	0.005	0.005	0.008
1.2117	1.2052	3-hydroxbutyrate	0.006	0.004	0.007	0.005	0.005	0.007	0.007	0.006	0.006	0.008	0.013	0.007	0.007	0.005	0.008	0.014	0.044	0.008	0.007	0.006	0.006	0.011	0.018	0.007	0.009	0.008	0.009	0.014	0.018	0.006	0.008	0.005	0.007	0.008	0.01	0.008	0.007	0.005	0.007	0.007	0.01	0.008	0.009	0.006	0.005	0.005	0.005
1.1127	1.09	3-methyl-2-oxovalerate	0.01	0.011	0.012	0.012	0.012	0.009	0.009	0.01	0.023	0.033	0.049	0.015	0.01	0.012	0.017	0.036	0.053	0.009	0.007	0.011	0.019	0.039	0.042	0.008	0.011	0.011	0.014	0.059	0.01	0.011	0.009	0.011	0.013	0.027	0.025	0.016	0.01	0.011	0.018	0.031	0.044	0.1	0.181	0.009	0.015	0.027	0.046
4.3534	4.3305	4-hydroxyproline	0.229	0.223	0.203	0.066	0.051	0.046	0.049	0.221	0.191	0.049	0.056	0.052	0.05	0.227	0.068	0.051	0.048	0.047	0.052	0.205	0.134	0.061	0.049	0.048	0.051	0.209	0.051	0.05	0.047	0.049	0.051	0.211	0.194	0.128	0.05	0.05	0.052	0.205	0.225	0.175	0.054	0.051	0.051	0.195	0.173	0.051	0.053
4.2	4.1628	5-oxo-proline	0.339	0.372	0.274	0.138	0.04	0.042	0.04	0.361	0.276	0.148	0.062	0.052	0.05	0.36	0.245	0.103	0.06	0.063	0.061	0.361	0.298	0.207	0.074	0.039	0.041	0.235	0.121	0.066	0.038	0.04	0.041	0.395	0.338	0.286	0.209	0.04	0.043	0.287	0.115	0.041	0.044	0.041	0.041	0.328	0.246	0.128	0.043
2.2895	2.2806	acetoactetate	0.003	0.003	0.003	0.003	0.003	0.003	0.003	0.003	0.004	0.003	0.004	0.003	0.003	0.003	0.003	0.003	0.003	0.003	0.003	0.003	0.003	0.003	0.003	0.003	0.003	0.003	0.003	0.003	0.003	0.003	0.003	0.003	0.003	0.003	0.003	0.003	0.003	0.003	0.003	0.003	0.004	0.003	0.003	0.003	0.003	0.003	0.003
1.9155	1.8721	arginine	1.004	0.953	0.898	0.787	0.549	0.068	0.069	0.938	0.842	0.697	0.377	0.067	0.108	0.926	0.815	0.653	0.313	0.081	0.076	0.939	0.845	0.66	0.178	0.076	0.109	0.925	0.695	0.468	0.117	0.127	0.136	0.94	0.872	0.735	0.551	0.094	0.107	0.946	0.873	0.748	0.585	0.114	0.113	0.964	0.901	0.772	0.608
2.8955	2.8701	asparagine	0.488	0.324	0.043	0.044	0.043	0.045	0.043	0.173	0.049	0.043	0.049	0.046	0.044	0.236	0.042	0.045	0.043	0.041	0.045	0.193	0.046	0.042	0.043	0.042	0.044	0.042	0.045	0.044	0.041	0.043	0.045	0.341	0.045	0.046	0.044	0.044	0.046	0.241	0.045	0.044	0.048	0.045	0.045	0.332	0.047	0.045	0.046
2.837	2.823	aspartate	0.199	0.111	0.038	0.038	0.037	0.039	0.037	0.069	0.042	0.037	0.043	0.04	0.038	0.082	0.037	0.039	0.037	0.036	0.039	0.036	0.04	0.037	0.038	0.036	0.039	0.036	0.039	0.039	0.036	0.038	0.039	0.125	0.039	0.04	0.038	0.038	0.04	0.079	0.039	0.038	0.042	0.039	0.039	0.107	0.041	0.039	0.04
2.5671	2.5389	citrate	15.653	14.437	13.727	12.713	11.601	9.97	8.369	14.515	13.389	12.195	10.558	8.491	7.703	14.315	13.47	12.859	11.754	10.42	9.058	14.485	13.64	12.437	10.856	9.029	7.982	14.492	13.742	12.996	11.717	9.248	5.759	14.664	13.9	12.916	11.957	9.281	8.009	14.697	14.226	13.346	12.48	9.543	8.583	14.77	14.138	13.101	11.839
4.0583	4.028	gluconate	0.06	0.89	2.578	3.807	4.108	0.041	0.036	2.312	6.007	8.399	7.116	0.408	0.092	1.253	2.58	3.438	2.578	0.083	0.102	4.62	9.17	8.59	5.348	0.169	0.128	2.478	6.079	7.841	5.081	0.175	0.183	1.578	5.619	9.589	9.366	4.322	0.154	1.719	3.926	6.648	8.929	6.522	0.15	1.07	2.864	4.27	4.912
5.265	5.217	glucose	10.956	9.615	7.192	4.66	1.963	0.117	0.109	8.549	4.615	1.258	0.125	0.115	0.117	9.019	6.345	3.401	0.589	0.121	0.099	6.525	1.534	0.119	0.105	0.104	0.11	8.298	3.803	0.256	0.114	0.124	0.112	9.239	5.523	1.255	0.104	0.104	0.116	9.157	7.139	4.22	1.526	0.129	0.129	9.61	7.367	4.702	1.991
2.377	2.3718	glutamate	0.218	0.162	0.024	0.025	0.024	0.025	0.024	0.088	0.027	0.024	0.028	0.026	0.025	0.103	0.024	0.025	0.024	0.023	0.025	0.101	0.026	0.024	0.024	0.023	0.025	0.023	0.025	0.025	0.023	0.024	0.025	0.157	0.025	0.026	0.025	0.025	0.026	0.113	0.025	0.025	0.027	0.025	0.025	0.108	0.027	0.025	0.026
2.4626	2.4502	glutamine	1.759	1.185	0.02	0.021	0.02	0.021	0.02	0.669	0.023	0.02	0.023	0.022	0.021	0.895	0.02	0.021	0.02	0.02	0.021	0.696	0.022	0.02	0.021	0.02	0.021	0.02	0.021	0.021	0.02	0.021	0.021	1.231	0.021	0.022	0.021	0.021	0.022	0.971	0.021	0.021	0.023	0.021	0.021	1.285	0.023	0.021	0.022
3.5721	3.5676	glycine	0.137	0.102	0.002	0.002	0.002	0.003	0.002	0.096	0.003	0.002	0.003	0.003	0.002	0.083	0.002	0.002	0.002	0.002	0.003	0.09	0.003	0.002	0.002	0.002	0.002	0.078	0.003	0.002	0.002	0.002	0.002	0.116	0.031	0.003	0.002	0.002	0.003	0.119	0.003	0.002	0.003	0.002	0.002	0.108	0.018	0.003	0.003
7.1346	7.1079	histidine	0.137	0.118	0.108	0.088	0.055	0.026	0.029	0.127	0.093	0.072	0.05	0.026	0.029	0.124	0.096	0.073	0.044	0.03	0.031	0.12	0.102	0.084	0.04	0.027	0.027	0.117	0.08	0.058	0.03	0.029	0.031	0.126	0.11	0.088	0.074	0.031	0.037	0.129	0.109	0.088	0.069	0.029	0.03	0.127	0.114	0.08	0.056
1.0739	1.0695	isobutyrate	0.005	0.002	0.002	0.001	0.002	0.002	0.002	0.002	0.002	0.001	0.002	0.002	0.002	0.002	0.002	0.001	0.002	0.002	0.003	0.002	0.002	0.002	0.002	0.001	0.002	0.002	0.005	0.002	0.004	0.002	0.002	0.002	0.002	0.002	0.002	0.002	0.002	0.001	0.002	0.002	0.001	0.002	0.003	0.002	0.002	0.001	0.002
1.026	1.011	isoleucine	0.439	0.415	0.344	0.301	0.217	0.012	0.014	0.388	0.314	0.259	0.172	0.011	0.011	0.392	0.306	0.216	0.071	0.013	0.01	0.384	0.308	0.232	0.093	0.011	0.01	0.37	0.253	0.036	0.014	0.011	0.009	0.424	0.348	0.296	0.265	0.01	0.013	0.406	0.367	0.348	0.338	0.219	0.014	0.42	0.364	0.322	0.251
0.9235	0.9133	isovalerate	0.004	0.002	0.004	0.003	0.003	0.003	0.004	0.004	0.004	0.006	0.005	0.004	0.004	0.005	0.01	0.032	0.065	0.121	0.129	0.003	0.004	0.005	0.005	0.004	0.003	0.004	0.008	0.016	0.014	0.003	0.005	0.003	0.003	0.003	0.005	0.003	0.004	0.004	0.004	0.004	0.005	0.011	0.018	0.004	0.005	0.017	0.038
0.9808	0.969	leucine	0.426	0.359	0.239	0.169	0.086	0.008	0.009	0.32	0.204	0.134	0.07	0.014	0.01	0.33	0.193	0.095	0.029	0.009	0.009	0.31	0.193	0.109	0.032	0.011	0.008	0.298	0.159	0.019	0.007	0.009	0.009	0.37	0.258	0.195	0.154	0.011	0.012	0.351	0.287	0.255	0.232	0.128	0.008	0.366	0.272	0.204	0.136
3.0529	3.0467	lysine	0.236	0.196	0.116	0.061	0.013	0.014	0.013	0.178	0.096	0.036	0.015	0.014	0.014	0.181	0.095	0.028	0.013	0.013	0.014	0.167	0.088	0.026	0.014	0.013	0.014	0.165	0.076	0.014	0.013	0.014	0.014	0.209	0.133	0.086	0.034	0.014	0.014	0.199	0.157	0.127	0.099	0.044	0.014	0.2	0.148	0.102	0.05
4.0851	4.0676	myo-inositol	0.29	0.268	0.256	0.262	0.262	0.212	0.026	0.266	0.254	0.26	0.292	0.108	0.02	0.272	0.26	0.284	0.298	0.088	0.02	0.258	0.25	0.256	0.286	0.068	0.02	0.256	0.25	0.25	0.304	0.018	0.02	0.266	0.252	0.246	0.274	0.02	0.02	0.262	0.26	0.27	0.3	0.284	0.244	0.28	0.28	0.292	0.288
7.4565	7.417	phenylalanine	0.102	0.076	0.04	0.025	0.021	0.022	0.022	0.066	0.034	0.026	0.019	0.024	0.021	0.067	0.028	0.021	0.019	0.02	0.019	0.064	0.031	0.021	0.019	0.022	0.023	0.06	0.032	0.021	0.022	0.022	0.022	0.081	0.048	0.031	0.025	0.023	0.022	0.077	0.061	0.054	0.042	0.025	0.026	0.082	0.051	0.029	0.024
3.3487	3.3383	proline	0.19	0.126	0.045	0.045	0.044	0.047	0.044	0.123	0.05	0.045	0.051	0.047	0.046	0.107	0.043	0.046	0.044	0.043	0.047	0.084	0.048	0.043	0.045	0.043	0.046	0.043	0.046	0.046	0.043	0.045	0.046	0.144	0.046	0.047	0.045	0.045	0.048	0.155	0.046	0.045	0.049	0.046	0.046	0.134	0.049	0.046	0.048
3.973	3.9645	serine	0.337	0.213	0.027	0.027	0.027	0.028	0.027	0.131	0.03	0.027	0.03	0.028	0.027	0.153	0.026	0.028	0.026	0.026	0.028	0.13	0.029	0.026	0.027	0.026	0.028	0.026	0.028	0.028	0.026	0.027	0.028	0.234	0.028	0.029	0.027	0.027	0.029	0.166	0.028	0.027	0.03	0.028	0.028	0.221	0.029	0.028	0.029
4.275	4.243	threonine	0.187	0.191	0.171	0.095	0.055	0.036	0.034	0.195	0.151	0.106	0.039	0.036	0.035	0.185	0.143	0.061	0.065	0.033	0.036	0.195	0.155	0.033	0.035	0.033	0.035	0.186	0.102	0.077	0.033	0.035	0.036	0.188	0.193	0.147	0.095	0.035	0.037	0.19	0.187	0.152	0.132	0.036	0.035	0.188	0.188	0.119	0.037
7.2175	7.1903	tyrosine	0.124	0.119	0.076	0.025	0.014	0.015	0.014	0.108	0.062	0.015	0.017	0.015	0.015	0.107	0.047	0.013	0.014	0.014	0.015	0.108	0.059	0.016	0.015	0.014	0.015	0.106	0.042	0.015	0.014	0.015	0.015	0.123	0.087	0.042	0.02	0.015	0.016	0.122	0.095	0.067	0.04	0.015	0.015	0.123	0.092	0.04	0.016
7.1617	7.135	unknown_d_7.16	0.03	0.029	0.031	0.026	0.025	0.028	0.027	0.026	0.033	0.033	0.036	0.04	0.035	0.033	0.025	0.036	0.032	0.033	0.032	0.026	0.038	0.042	0.033	0.03	0.029	0.023	0.032	0.044	0.038	0.028	0.03	0.031	0.026	0.028	0.031	0.024	0.028	0.029	0.032	0.045	0.064	0.09	0.098	0.027	0.032	0.042	0.052
0.8044	0.7848	unknown_d_0.80	0.024	0.022	0.018	0.024	0.021	0.02	0.02	0.025	0.021	0.024	0.027	0.024	0.025	0.019	0.022	0.023	0.029	0.019	0.023	0.023	0.02	0.025	0.026	0.021	0.021	0.023	0.022	0.023	0.021	0.02	0.022	0.021	0.022	0.025	0.018	0.02	0.024	0.024	0.025	0.027	0.027	0.049	0.145	0.024	0.023	0.024	0.029
0.8659	0.8435	unknown_d_0.86	0.028	0.025	0.024	0.024	0.024	0.025	0.024	0.025	0.027	0.024	0.027	0.025	0.025	0.023	0.023	0.025	0.024	0.023	0.025	0.024	0.026	0.023	0.024	0.023	0.025	0.023	0.025	0.036	0.087	0.024	0.025	0.024	0.025	0.026	0.024	0.024	0.026	0.023	0.025	0.024	0.027	0.025	0.025	0.025	0.026	0.025	0.026
1.084	1.0777	unknown_d_1.08	0.006	0.007	0.008	0.008	0.009	0.01	0.01	0.007	0.008	0.006	0.007	0.014	0.009	0.008	0.006	0.008	0.007	0.005	0.01	0.009	0.008	0.007	0.01	0.013	0.007	0.007	0.009	0.009	0.011	0.009	0.007	0.006	0.006	0.007	0.01	0.011	0.01	0.006	0.006	0.008	0.008	0.009	0.036	0.005	0.008	0.009	0.01
1.1841	1.18	unknown_d_1.18	0.021	0.031	0.026	0.033	0.037	0.009	0.006	0.024	0.021	0.038	0.016	0.013	0.007	0.019	0.017	0.021	0.015	0.013	0.008	0.036	0.021	0.024	0.017	0.014	0.009	0.026	0.033	0.018	0.016	0.014	0.01	0.023	0.023	0.019	0.03	0.012	0.007	0.608	0.094	0.081	0.074	0.059	0.043	0.281	0.075	0.037	0.032
2.1834	2.1733	unknown_d_2.18	0.079	0.011	0.011	0.011	0.011	0.011	0.011	0.011	0.012	0.011	0.012	0.011	0.011	0.01	0.011	0.011	0.011	0.01	0.011	0.011	0.012	0.011	0.011	0.01	0.011	0.01	0.011	0.011	0.01	0.011	0.011	0.011	0.011	0.012	0.011	0.011	0.012	0.01	0.011	0.011	0.012	0.011	0.011	0.011	0.012	0.011	0.012
3.1226	3.1107	unknown_d_3.12	0.032	0.013	0.013	0.013	0.013	0.02	0.019	0.013	0.014	0.013	0.015	0.052	0.131	0.012	0.012	0.013	0.013	0.024	0.031	0.013	0.014	0.012	0.013	0.041	0.053	0.012	0.013	0.013	0.012	0.056	0.112	0.013	0.013	0.014	0.013	0.039	0.103	0.012	0.013	0.013	0.014	0.029	0.054	0.013	0.014	0.013	0.014
4.0057	3.9903	unknown_d_4.00	0.017	0.017	0.017	0.017	0.032	0.024	0.019	0.017	0.019	0.016	0.035	0.03	0.077	0.016	0.016	0.017	0.032	0.026	0.033	0.016	0.018	0.016	0.026	0.026	0.038	0.016	0.017	0.017	0.021	0.027	0.058	0.017	0.017	0.018	0.053	0.022	0.064	0.016	0.017	0.017	0.053	0.022	0.036	0.017	0.018	0.017	0.033
7.966	7.9481	unknown_d_7.96	0.104	0.02	0.024	0.037	0.044	0.064	0.058	0.019	0.031	0.08	0.163	0.279	0.16	0.017	0.026	0.073	0.161	0.246	0.18	0.03	0.054	0.098	0.209	0.313	0.2	0.023	0.047	0.146	0.272	0.374	0.275	0.034	0.022	0.04	0.091	0.222	0.194	0.023	0.063	0.107	0.148	0.248	0.249	0.02	0.042	0.077	0.129
8.0694	7.9837	unknown_d_8.06	0.108	0.097	0.107	0.109	0.105	0.115	0.117	0.099	0.097	0.105	0.109	0.119	0.111	0.096	0.107	0.109	0.114	0.111	0.101	0.092	0.108	0.108	0.101	0.116	0.109	0.102	0.112	0.12	0.101	0.113	0.107	0.102	0.097	0.113	0.112	0.114	0.109	0.096	0.109	0.1	0.102	0.116	0.103	0.106	0.114	0.097	0.126
8.3364	8.3195	unknown_d_8.33	0.019	0.017	0.017	0.023	0.028	0.034	0.028	0.017	0.025	0.034	0.069	0.102	0.063	0.018	0.02	0.038	0.069	0.097	0.075	0.019	0.024	0.048	0.085	0.115	0.077	0.021	0.026	0.053	0.09	0.138	0.102	0.017	0.017	0.024	0.038	0.084	0.073	0.013	0.03	0.04	0.06	0.093	0.093	0.021	0.02	0.038	0.055
9.4081	9.3739	unknown_d_9.40	0.038	0.034	0.037	0.04	0.033	0.038	0.038	0.033	0.035	0.046	0.036	0.041	0.04	0.039	0.034	0.04	0.038	0.037	0.036	0.035	0.039	0.034	0.042	0.031	0.038	0.037	0.036	0.039	0.036	0.04	0.04	0.034	0.032	0.041	0.042	0.042	0.041	0.035	0.041	0.039	0.04	0.042	0.039	0.042	0.04	0.045	0.039
1.5508	1.515	unknown_m_1.55	0.097	0.133	0.082	0.076	0.061	0.063	0.067	0.117	0.07	0.063	0.063	0.07	0.071	0.108	0.062	0.055	0.051	0.061	0.067	0.099	0.073	0.057	0.055	0.073	0.079	0.094	0.073	0.05	0.053	0.067	0.086	0.097	0.081	0.073	0.109	0.103	0.091	0.204	0.105	0.091	0.092	0.103	0.574	0.164	0.099	0.067	0.057
3.9444	3.9247	unknown_m_3.94	0.022	0.022	0.021	0.021	0.045	0.069	0.069	0.022	0.024	0.021	0.134	0.277	0.269	0.02	0.021	0.022	0.125	0.233	0.228	0.021	0.023	0.021	0.16	0.289	0.294	0.02	0.022	0.022	0.2	0.345	0.378	0.021	0.022	0.022	0.082	0.2	0.263	0.02	0.022	0.021	0.13	0.21	0.267	0.022	0.023	0.022	0.1
1.3954	1.3845	unknown_s_1.38	0.011	0.012	0.012	0.01	0.015	0.052	0.056	0.012	0.012	0.013	0.01	0.017	0.02	0.007	0.011	0.013	0.018	0.038	0.042	0.013	0.01	0.012	0.015	0.028	0.03	0.01	0.009	0.011	0.025	0.037	0.041	0.011	0.013	0.012	0.019	0.016	0.019	0.012	0.012	0.018	0.023	0.057	0.101	0.013	0.015	0.015	0.022
2.2561	2.2433	unknown_s_2.25	0.015	0.019	0.017	0.015	0.017	0.014	0.014	0.018	0.017	0.021	0.015	0.025	0.012	0.023	0.017	0.017	0.019	0.013	0.012	0.022	0.016	0.014	0.016	0.017	0.015	0.019	0.019	0.024	0.039	0.021	0.016	0.022	0.019	0.017	0.014	0.018	0.015	0.019	0.019	0.02	0.019	0.021	0.036	0.021	0.017	0.015	0.018
2.9305	2.9179	unknown_s_2.93	0.012	0.013	0.015	0.014	0.014	0.016	0.015	0.013	0.03	0.046	0.045	0.039	0.029	0.014	0.022	0.028	0.034	0.028	0.029	0.015	0.032	0.037	0.041	0.03	0.027	0.016	0.013	0.032	0.026	0.033	0.035	0.014	0.016	0.034	0.037	0.04	0.029	0.016	0.017	0.019	0.021	0.035	0.056	0.014	0.016	0.017	0.022
3.2098	3.196	unknown_s_3.20	0.307	0.155	0.108	0.081	0.066	0.018	0.017	0.12	0.101	0.091	0.068	0.029	0.03	0.276	0.245	0.245	0.234	0.21	0.223	0.122	0.115	0.086	0.053	0.026	0.033	0.122	0.097	0.096	0.077	0.033	0.041	0.172	0.108	0.094	0.092	0.031	0.031	0.096	0.078	0.058	0.037	0.028	0.04	0.247	0.237	0.219	0.217
3.4489	3.4436	unknown_s_3.44	0.006	0.006	0.006	0.006	0.006	0.006	0.006	0.006	0.006	0.006	0.006	0.006	0.006	0.005	0.006	0.006	0.006	0.005	0.006	0.006	0.006	0.006	0.006	0.006	0.006	0.006	0.006	0.025	0.042	0.012	0.006	0.006	0.006	0.006	0.006	0.006	0.006	0.005	0.006	0.006	0.006	0.006	0.006	0.006	0.006	0.006	0.006
6.5924	6.5775	unknown_s_6.59	0.017	0.016	0.015	0.016	0.017	0.025	0.036	0.012	0.015	0.016	0.016	0.032	0.113	0.014	0.019	0.017	0.02	0.035	0.065	0.018	0.015	0.016	0.015	0.041	0.099	0.014	0.017	0.015	0.027	0.071	0.149	0.016	0.015	0.017	0.019	0.034	0.111	0.015	0.02	0.014	0.019	0.029	0.053	0.016	0.018	0.016	0.016
8.1342	8.1212	unknown_s_8.12	0.013	0.016	0.015	0.015	0.014	0.026	0.027	0.014	0.014	0.016	0.024	0.062	0.188	0.013	0.014	0.018	0.026	0.054	0.104	0.015	0.013	0.016	0.029	0.068	0.17	0.016	0.015	0.02	0.033	0.075	0.182	0.017	0.014	0.016	0.024	0.06	0.148	0.015	0.015	0.018	0.019	0.035	0.048	0.014	0.016	0.017	0.024
8.15	8.1434	unknown_s_8.15	0.007	0.006	0.009	0.007	0.007	0.01	0.012	0.007	0.005	0.007	0.009	0.016	0.026	0.007	0.006	0.007	0.008	0.01	0.022	0.008	0.008	0.007	0.007	0.011	0.029	0.01	0.008	0.007	0.005	0.011	0.049	0.007	0.009	0.009	0.007	0.009	0.024	0.007	0.007	0.007	0.005	0.01	0.034	0.009	0.008	0.008	0.008
2.9982	2.9767	unknown_t_2.99	0.024	0.068	0.023	0.023	0.025	0.036	0.033	0.047	0.022	0.024	0.026	0.117	0.243	0.053	0.029	0.06	0.034	0.059	0.123	0.046	0.057	0.054	0.031	0.068	0.202	0.031	0.025	0.076	0.118	0.088	0.229	0.073	0.02	0.024	0.023	0.062	0.165	0.059	0.024	0.034	0.036	0.045	0.074	0.078	0.03	0.033	0.036
3.0221	3.0107	unknown_t_3.02	0.016	0.016	0.02	0.028	0.045	0.076	0.087	0.017	0.031	0.078	0.183	0.396	0.394	0.013	0.028	0.101	0.186	0.313	0.317	0.013	0.059	0.119	0.23	0.391	0.428	0.014	0.034	0.16	0.331	0.446	0.545	0.015	0.017	0.038	0.095	0.286	0.407	0.019	0.054	0.1	0.163	0.304	0.427	0.015	0.043	0.089	0.149
3.5675	3.5631	unknown_t_3.56	0.025	0.066	0.04	0.034	0.026	0.026	0.042	0.06	0.029	0.025	0.021	0.048	0.063	0.051	0.029	0.018	0.016	0.034	0.052	0.045	0.028	0.032	0.022	0.062	0.067	0.042	0.029	0.024	0.022	0.054	0.096	0.038	0.03	0.019	0.039	0.043	0.055	0.145	0.049	0.045	0.041	0.059	0.521	0.1	0.043	0.023	0.022
5.7219	5.7055	unknown_t_5.71	0.017	0.02	0.016	0.02	0.015	0.021	0.018	0.018	0.018	0.017	0.016	0.032	0.067	0.018	0.019	0.016	0.017	0.018	0.024	0.016	0.015	0.016	0.018	0.023	0.03	0.019	0.019	0.017	0.02	0.025	0.047	0.016	0.015	0.018	0.017	0.026	0.051	0.017	0.018	0.016	0.019	0.021	0.032	0.017	0.02	0.019	0.019
5.826	5.8011	uracil	0.032	0.026	0.03	0.029	0.025	0.032	0.028	0.025	0.028	0.03	0.03	0.03	0.031	0.025	0.027	0.027	0.025	0.03	0.03	0.031	0.027	0.03	0.024	0.034	0.032	0.025	0.032	0.029	0.04	0.049	0.061	0.031	0.025	0.03	0.029	0.03	0.028	0.031	0.025	0.028	0.031	0.043	0.047	0.03	0.032	0.028	0.028
0.994	0.982	valine	0.286	0.179	0.145	0.091	0.039	0.009	0.009	0.173	0.123	0.08	0.048	0.011	0.009	0.171	0.116	0.059	0.019	0.01	0.009	0.171	0.112	0.064	0.017	0.009	0.011	0.169	0.089	0.018	0.009	0.008	0.009	0.184	0.156	0.106	0.071	0.01	0.012	0.18	0.161	0.144	0.134	0.095	0.031	0.18	0.151	0.115	0.085
		standard deviation (n=3) for each metabolite at the timepoints mentioned for all morphotypes of the strains E8 and K96243
		Type	medium	E8 MT1 t1	E8 MT1 t2	E8 MT1 t3	E8 MT1 t4	E8 MT1 t5	E8 MT1 t6	E8 MT2 t1	E8 MT2 t2	E8 MT2 t3	E8 MT2 t4	E8 MT2 t5	E8 MT2 t6	E8 MT3 t1	E8 MT3 t2	E8 MT3 t3	E8 MT3 t4	E8 MT3 t5	E8 MT3 t6	E8 MT7 t1	E8 MT7 t2	E8 MT7 t3	E8 MT7 t4	E8 MT7 t5	E8 MT7 t6	E8 MT8 t1	E8 MT8 t2	E8 MT8 t3	E8 MT8 t4	E8 MT8 t5	E8 MT8 t6	E8 MT12 t1	E8 MT12 t2	E8 MT12 t3	E8 MT12 t4	E8 MT12 t5	E8 MT12 t6	E8 MT11 t1	E8 MT11 t2	E8 MT11 t3	E8 MT11 t4	E8 MT11 t5	E8 MT11 t6	E8 MT15 t1	E8 MT15 t2	E8 MT15 t3	E8 MT15 t4
		2-hydroxyisovalerate	0.003	0.001	0.001	0	0.001	0.001	0.001	0.001	0.001	0.001	0.001	0.001	0	0.001	0.001	0.002	0.001	0	0.002	0	0	0.001	0.001	0.002	0.001	0.001	0.002	0	0.002	0.001	0.001	0	0.002	0.002	0.001	0.001	0.002	0.001	0.002	0.001	0.002	0.003	0.001	0.001	0.001	0.001	0.001
		2-methyl-butyrate	0.002	0.003	0.001	0.002	0.002	0.001	0.001	0.001	0.003	0.002	0.002	0.001	0.002	0.002	0.001	0	0.001	0.001	0	0.001	0.001	0.002	0.001	0	0.001	0.001	0.001	0.002	0.001	0.002	0.002	0.002	0.001	0.002	0.003	0.001	0	0.002	0	0.003	0.001	0.001	0.002	0.002	0.001	0.002	0.002
		2-oxo-4-methylvalerate	0.002	0.002	0.004	0.004	0.003	0.001	0.002	0.001	0.001	0.002	0.005	0.006	0.003	0.004	0.001	0.005	0.009	0.003	0.003	0.001	0.001	0.001	0.004	0.001	0.004	0.004	0.003	0.002	0.001	0.001	0.002	0.001	0.001	0.003	0.004	0.006	0.004	0.002	0.002	0.002	0.002	0.009	0.004	0.004	0.005	0.002	0.004
		2-oxo-isovalerate	0.001	0	0.001	0.001	0.001	0.001	0	0.001	0.001	0.001	0	0.002	0	0	0	0	0.002	0.001	0	0.001	0	0.001	0.001	0	0.001	0.001	0.001	0.001	0.001	0.001	0.001	0	0	0	0	0.001	0	0.001	0	0.001	0.001	0.002	0.004	0.001	0	0	0.001
		3-hydroxbutyrate	0.002	0.001	0.001	0.001	0	0.002	0.001	0.002	0.002	0.002	0.002	0.001	0.003	0.001	0.002	0.004	0.014	0.003	0.003	0.001	0	0.003	0.003	0.001	0.002	0.002	0.001	0.001	0.001	0.001	0.001	0.001	0.001	0.001	0.002	0.001	0.001	0.001	0.002	0.002	0.001	0.001	0.003	0.002	0.001	0.001	0
		3-methyl-2-oxovalerate	0.002	0.002	0.002	0.002	0.002	0.001	0.001	0.002	0.002	0.001	0.005	0.011	0.003	0.001	0.004	0.004	0.008	0.001	0	0	0.001	0.001	0.004	0.001	0	0.001	0.002	0.004	0.001	0.002	0.002	0.002	0.002	0.005	0.005	0.009	0.003	0.001	0.001	0.001	0.001	0.01	0.005	0.001	0.004	0.002	0.009
		4-hydroxyproline	0.016	0.016	0.002	0.006	0.005	0.008	0.006	0.014	0.004	0.004	0.003	0.002	0	0.006	0.015	0.002	0.002	0.001	0.002	0.003	0.02	0.01	0.003	0.002	0.003	0.001	0.002	0.001	0.004	0.003	0.001	0.02	0.013	0.021	0.002	0.002	0.003	0.006	0.016	0.016	0.003	0.001	0.003	0.011	0.018	0.002	0.003
		5-oxo-proline	0.126	0.006	0.012	0.021	0.004	0.001	0.003	0.014	0.013	0.033	0.006	0.005	0.007	0.005	0.028	0.033	0.004	0.003	0.001	0.002	0.013	0.01	0.015	0.002	0.003	0.173	0.017	0.009	0.003	0.002	0.001	0.018	0.009	0.024	0.049	0.001	0.003	0.006	0.007	0.003	0.002	0.001	0.002	0.008	0.008	0.041	0.002
		acetoactetate	0.008	0.004	0.002	0.003	0	0.003	0.003	0.001	0.001	0.003	0.001	0.003	0.003	0.003	0.004	0.003	0.002	0.002	0.002	0	0.002	0.002	0.003	0.002	0.002	0.001	0.003	0.001	0.003	0.002	0.005	0.001	0.003	0.001	0.002	0.004	0.004	0	0.002	0.002	0.001	0.001	0.002	0.005	0.003	0.004	0.001
		arginine	0.011	0.034	0.034	0.035	0.091	0.01	0.014	0.012	0.037	0.038	0.097	0.005	0.004	0.03	0.029	0.024	0.112	0.017	0.008	0.019	0.025	0.002	0.047	0.017	0.011	0.012	0.028	0.024	0.01	0.012	0.015	0.033	0.005	0.039	0.049	0.02	0.026	0.015	0.023	0.008	0.01	0.019	0.025	0.004	0.02	0.03	0.135
		asparagine	0.012	0.043	0.001	0.002	0.004	0.001	0.004	0.052	0.004	0.004	0.002	0.002	0	0.04	0.001	0.002	0.002	0.001	0.002	0.02	0.001	0.001	0.002	0.002	0.003	0.003	0.002	0.001	0.004	0.002	0.001	0.019	0.002	0.004	0.002	0.001	0.003	0.007	0.004	0.003	0.003	0.001	0.002	0.018	0.005	0.002	0.003
		aspartate	0.018	0.027	0.001	0.002	0.004	0.001	0.003	0.018	0.003	0.003	0.002	0.002	0	0.011	0.001	0.001	0.002	0.001	0.002	0.006	0.001	0.001	0.002	0.002	0.003	0.003	0.001	0.001	0.003	0.002	0.001	0.013	0.002	0.003	0.002	0.001	0.002	0.005	0.003	0.002	0.002	0.001	0.002	0.007	0.004	0.001	0.002
		citrate	0.534	0.007	0.19	0.142	0.398	0.467	0.638	0.075	0.245	0.463	0.659	0.65	0.604	0.425	0.207	0.157	0.291	0.053	0.178	0.163	0.122	0.134	0.484	0.106	0.105	0.14	0.067	0.141	0.216	0.277	0.521	0.286	0.335	0.228	0.704	0.933	0.484	0.142	0.275	0.07	0.194	0.756	0.067	0.085	0.139	0.262	1.376
		gluconate	0.007	0.358	1.005	1.466	1.303	0.006	0.001	0.306	0.56	0.349	0.439	0.428	0.012	0.29	0.409	0.478	0.706	0.007	0.004	0.127	0.15	0.078	0.344	0.007	0.007	0.154	0.223	0.13	0.419	0.02	0.016	0.027	0.142	0.417	0.227	0.59	0.011	0.039	0.126	0.18	0.232	0.586	0.014	0.111	0.639	1	0.918
		glucose	0.245	0.324	0.93	1.363	1.298	0.007	0.007	0.266	0.561	0.491	0.016	0.011	0.014	0.069	0.653	0.933	0.552	0.016	0.007	0.064	0.09	0.004	0.016	0.015	0.013	0.086	0.269	0.171	0.008	0.011	0.016	0.193	0.252	0.314	0.015	0.008	0.01	0.075	0.122	0.153	0.119	0.013	0.002	0.194	0.676	1.357	1.739
		glutamate	0.006	0.038	0.001	0.001	0.003	0.001	0.002	0.02	0.002	0.002	0.001	0.001	0	0.017	0	0.001	0.001	0	0.001	0.038	0.001	0.001	0.001	0.001	0.002	0.002	0.001	0.001	0.002	0.001	0	0.014	0.001	0.002	0.001	0.001	0.002	0.002	0.002	0.002	0.001	0	0.001	0.01	0.003	0.001	0.001
		glutamine	0.008	0.125	0.001	0.001	0.002	0.001	0.002	0.214	0.002	0.002	0.001	0.001	0	0.144	0	0.001	0.001	0	0.001	0.054	0	0	0.001	0.001	0.001	0.001	0.001	0.001	0.002	0.001	0	0.023	0.001	0.002	0.001	0.001	0.001	0.008	0.002	0.001	0.001	0	0.001	0.043	0.002	0.001	0.001
		glycine	0.003	0.003	0	0	0	0	0	0.007	0	0	0	0	0	0.006	0	0	0	0	0	0.001	0	0	0	0	0	0.009	0	0	0	0	0	0.001	0.021	0	0	0	0	0.001	0	0	0	0	0	0.001	0.026	0	0
		histidine	0.005	0.005	0.008	0.003	0.005	0.001	0.002	0.01	0.007	0.008	0.016	0.005	0.005	0.01	0.015	0.01	0.005	0.005	0.006	0.005	0.005	0	0.003	0.002	0.003	0.004	0.003	0.01	0.006	0.007	0.003	0.002	0.002	0.011	0.008	0.003	0.003	0.003	0.006	0.008	0.004	0.003	0	0.004	0.008	0.01	0.021
		isobutyrate	0.001	0	0.001	0	0.001	0.001	0	0	0	0	0.001	0	0	0.001	0	0	0	0	0	0	0.001	0.001	0.001	0	0	0	0	0	0.001	0	0	0	0.001	0	0	0	0	0	0	0	0	0	0.001	0.001	0.001	0	0
		isoleucine	0.061	0.011	0.012	0.017	0.024	0.001	0.002	0.012	0.012	0.018	0.029	0.001	0.002	0.002	0.017	0.039	0.056	0.002	0	0.007	0.002	0.002	0.025	0.002	0	0.002	0.01	0.016	0.003	0.001	0.002	0.009	0.008	0.016	0.028	0.002	0.002	0.005	0.004	0.001	0.002	0.019	0.003	0.004	0.02	0.029	0.068
		isovalerate	0.001	0	0.001	0	0	0.001	0.001	0.001	0.002	0.001	0	0.001	0.001	0	0.004	0.006	0.006	0.014	0.016	0	0.001	0.001	0.001	0.002	0.001	0.001	0.001	0.002	0.005	0	0.002	0	0	0	0.001	0.001	0.001	0.001	0	0.001	0.001	0.001	0.002	0.002	0.002	0.007	0.012
		leucine	0.012	0.01	0.017	0.02	0.022	0.002	0.002	0.013	0.016	0.021	0.018	0.004	0.002	0.008	0.025	0.03	0.017	0.001	0.002	0.004	0.001	0.001	0.009	0.001	0.002	0.008	0.014	0.007	0.001	0.002	0.002	0.008	0.009	0.018	0.033	0.002	0.001	0.004	0.002	0.002	0.001	0.012	0	0.006	0.03	0.038	0.058
		lysine	0.007	0.004	0.013	0.01	0.001	0	0.001	0.008	0.009	0.015	0.001	0.001	0	0.003	0.015	0.017	0.001	0	0.001	0.002	0.004	0.002	0.001	0.001	0.001	0.003	0.009	0.001	0.001	0.001	0	0.007	0.012	0.005	0.013	0	0.001	0.002	0.005	0.004	0.003	0.005	0.001	0.007	0.021	0.033	0.044
		myo-inositol	0.006	0.004	0.002	0.01	0.002	0.056	0.002	0.006	0.002	0.016	0.006	0.052	0	0.004	0.002	0.006	0.004	0.002	0	0.006	0.004	0.006	0.006	0.004	0.002	0.006	0.002	0.006	0.008	0.002	0	0.004	0.004	0.002	0.02	0	0.002	0.008	0.01	0.012	0.01	0.026	0.012	0.004	0.01	0	0.03
		phenylalanine	0.001	0.003	0.006	0.004	0.004	0.004	0.001	0.004	0.004	0.002	0.001	0.003	0.001	0.007	0.003	0.001	0.002	0.003	0.001	0.001	0.002	0	0.003	0.003	0.003	0.003	0.004	0.004	0.005	0.004	0.001	0.002	0.001	0.004	0.009	0.003	0.001	0.002	0.002	0.004	0.007	0.007	0.002	0.004	0.01	0.012	0.003
		proline	0.011	0.016	0.001	0.002	0.005	0.001	0.004	0.016	0.004	0.004	0.003	0.002	0	0.008	0.001	0.002	0.002	0.001	0.002	0.023	0.001	0.001	0.002	0.002	0.003	0.003	0.002	0.001	0.004	0.002	0.001	0.004	0.002	0.004	0.002	0.001	0.003	0.016	0.004	0.003	0.003	0.001	0.002	0.021	0.005	0.002	0.003
		serine	0.005	0.022	0.001	0.001	0.003	0.001	0.002	0.027	0.002	0.002	0.002	0.001	0	0.01	0.001	0.001	0.001	0	0.001	0.018	0.001	0.001	0.001	0.001	0.002	0.002	0.001	0.001	0.002	0.001	0	0.006	0.001	0.002	0.001	0.001	0.002	0.005	0.002	0.002	0.002	0	0.001	0.017	0.003	0.001	0.002
		threonine	0.003	0.005	0.007	0.018	0.005	0.001	0.003	0.003	0.002	0.011	0.002	0.002	0	0.004	0.02	0.011	0.005	0.001	0.002	0.008	0.006	0.001	0.002	0.002	0.002	0.005	0.009	0.007	0.003	0.002	0.001	0.006	0.01	0.008	0.001	0.001	0.002	0.008	0.003	0.008	0.01	0.001	0.002	0.009	0.014	0.03	0.002
		tyrosine	0.014	0.003	0.008	0.01	0.002	0	0.001	0.003	0.009	0.001	0.001	0.001	0	0.005	0.01	0.002	0.001	0	0.001	0.005	0.003	0	0.001	0.001	0.001	0.002	0.004	0.002	0.001	0.001	0	0.005	0.002	0.005	0.01	0	0.001	0.006	0.005	0.002	0.007	0	0.001	0.006	0.01	0.022	0.001
		unknown_d_7.16	0.001	0.003	0.003	0.003	0.002	0.003	0.007	0.003	0.005	0.002	0.002	0.017	0.002	0.007	0.001	0.003	0.005	0.006	0.002	0.006	0.008	0.002	0.002	0	0.001	0.004	0.004	0.004	0.007	0.006	0.007	0.004	0.004	0.002	0.001	0.002	0.004	0.005	0.009	0.003	0.004	0.009	0.006	0.001	0.004	0.006	0.012
		unknown_d_0.80	0.004	0.003	0.004	0.006	0.001	0.006	0.004	0.002	0.006	0.004	0.004	0.006	0.004	0.004	0.003	0.003	0.002	0.001	0.004	0.003	0.003	0.002	0.003	0.003	0.002	0.006	0.006	0.005	0.004	0.005	0.003	0.002	0.003	0.006	0.002	0.004	0.001	0.005	0.005	0.002	0.006	0.007	0.007	0.003	0.004	0.002	0.005
		unknown_d_0.86	0.006	0.001	0.001	0.001	0.002	0.001	0.002	0.001	0.002	0.002	0.001	0.001	0	0.002	0	0.001	0.001	0	0.001	0.001	0.001	0.001	0.001	0.001	0.002	0.002	0.001	0.003	0.017	0.001	0	0	0.001	0.002	0.001	0.001	0.002	0.002	0.002	0.002	0.001	0	0.001	0.002	0.003	0.001	0.001
		unknown_d_1.08	0.001	0	0.003	0.001	0.001	0.001	0.002	0.002	0.001	0.004	0.001	0.001	0.002	0.001	0.001	0.004	0.001	0.002	0.002	0.001	0.001	0.002	0.002	0.002	0.001	0.002	0.001	0.001	0.004	0.002	0.002	0.002	0.002	0.001	0.001	0.003	0.004	0.002	0	0.001	0.002	0.002	0.002	0.001	0.003	0.003	0.002
		unknown_d_1.18	0.003	0.007	0.004	0.018	0.024	0.002	0.001	0.003	0.002	0.016	0.002	0.001	0.001	0.001	0.002	0.003	0.001	0.002	0.003	0.014	0.002	0.002	0	0.002	0.002	0.001	0.019	0.002	0.001	0.002	0.002	0.001	0.004	0.003	0.009	0.001	0.001	0.051	0.031	0.028	0.028	0.024	0.007	0.033	0.061	0.004	0.006
		unknown_d_2.18	0.059	0.001	0	0	0.001	0	0.001	0.001	0.001	0.001	0.001	0.001	0	0.001	0	0	0	0	0	0	0	0	0.001	0	0.001	0.001	0	0	0.001	0.001	0	0	0	0.001	0	0	0.001	0.001	0.001	0.001	0.001	0	0.001	0.001	0.001	0	0.001
		unknown_d_3.12	0.018	0.001	0	0.001	0.001	0.004	0.002	0.001	0.001	0.001	0.001	0.011	0.024	0.001	0	0	0.001	0.001	0.003	0	0	0	0.001	0.003	0.006	0.001	0	0	0.001	0.005	0.017	0	0.001	0.001	0.001	0.01	0.02	0.001	0.001	0.001	0.001	0.003	0.003	0.001	0.001	0	0.001
		unknown_d_4.00	0.001	0.001	0	0.001	0.008	0.003	0.003	0.001	0.001	0.001	0.008	0.008	0.016	0.001	0	0.001	0.005	0.001	0.004	0.001	0	0	0.001	0.004	0.005	0.001	0.001	0	0.005	0.002	0.008	0	0.001	0.001	0.007	0.002	0.014	0.001	0.002	0.001	0.005	0.002	0.003	0.001	0.002	0.001	0.009
		unknown_d_7.96	0.038	0.003	0.003	0.002	0.006	0.01	0.002	0.003	0.001	0.004	0.015	0.023	0.021	0.002	0.001	0.003	0.027	0.011	0.012	0.007	0.003	0.002	0.018	0.01	0.005	0.005	0.005	0.012	0.011	0.021	0.02	0.024	0.003	0.01	0.042	0.065	0.027	0.002	0.007	0.008	0.006	0.021	0.007	0.003	0.003	0.004	0.033
		unknown_d_8.06	0.004	0.02	0.007	0.001	0.008	0.008	0.003	0.01	0.006	0.016	0.008	0.003	0.002	0.011	0.003	0.01	0.003	0.006	0.011	0.008	0.007	0.013	0.003	0.014	0.013	0.012	0.001	0.013	0.009	0.004	0.006	0.002	0.013	0.003	0.012	0.004	0.012	0.004	0.006	0.008	0.004	0.016	0.009	0.011	0.001	0.013	0.011
		unknown_d_8.33	0.005	0.001	0.002	0.002	0.002	0.008	0.003	0.002	0.003	0.003	0.002	0.008	0.004	0.001	0.001	0.004	0.006	0.003	0.002	0.003	0.003	0.006	0.007	0.003	0.001	0.004	0	0.007	0.003	0.007	0.007	0.003	0.004	0.005	0.014	0.022	0.002	0.003	0.003	0.002	0.003	0.009	0.002	0.004	0.001	0.002	0.003
		unknown_d_9.40	0.003	0.006	0.004	0.005	0.006	0.007	0.003	0.005	0	0.006	0.005	0.003	0.009	0.002	0.005	0.002	0.006	0.004	0.008	0.005	0.003	0.001	0.001	0.005	0.004	0.003	0.002	0.003	0.001	0.003	0.008	0.002	0.005	0.004	0.002	0.01	0.007	0.005	0.013	0.002	0.006	0.007	0.007	0.007	0.004	0.006	0.005
		unknown_m_1.55	0.005	0.009	0	0.009	0.01	0.005	0.004	0.012	0.008	0.002	0	0.003	0.006	0.001	0.006	0.004	0.001	0.005	0.006	0.011	0.006	0.006	0.007	0.006	0.003	0.007	0.007	0.006	0.003	0.006	0.026	0.005	0.011	0.012	0.024	0.028	0.015	0.024	0.008	0.018	0.018	0.011	0.203	0.017	0.021	0.014	0.012
		unknown_m_3.94	0.002	0.001	0.001	0.001	0.001	0.004	0.003	0.001	0.002	0.002	0.007	0.016	0.024	0.002	0	0.001	0.017	0.007	0.011	0.001	0	0	0.009	0.003	0.005	0.002	0.001	0.001	0.004	0.01	0.02	0	0.001	0.002	0.018	0.074	0.056	0.002	0.002	0.001	0.003	0.014	0.002	0.002	0.002	0.001	0.019
		unknown_s_1.38	0.002	0.003	0.001	0.001	0.003	0.012	0.007	0.002	0.003	0.001	0.002	0.004	0.001	0.001	0	0.003	0.005	0.009	0.007	0.003	0.001	0.003	0	0.003	0.003	0.003	0.002	0.002	0.004	0.005	0.003	0.001	0.003	0.002	0.004	0.005	0.002	0.002	0.003	0.005	0.004	0.007	0.003	0.004	0.005	0.004	0.005
		unknown_s_2.25	0.001	0.002	0.004	0.002	0.001	0.003	0.001	0.001	0.004	0.003	0.006	0.005	0.003	0.001	0.003	0.005	0.006	0.003	0.003	0.002	0.003	0.002	0.001	0.003	0.003	0.006	0.002	0.003	0.005	0.007	0.002	0.002	0.002	0.006	0.005	0.004	0.002	0.003	0.005	0.002	0.006	0.004	0.002	0.003	0.001	0.003	0.005
		unknown_s_2.93	0.005	0.001	0.003	0.002	0.003	0.001	0.003	0.002	0.006	0.009	0.003	0.007	0.001	0.003	0.002	0.002	0.002	0.005	0.003	0.001	0.005	0.006	0.003	0.004	0.003	0.003	0.002	0.004	0.006	0.003	0.004	0.002	0.001	0.007	0.002	0.001	0.003	0.005	0.002	0.001	0.004	0.002	0.002	0.002	0.005	0.001	0.006
		unknown_s_3.20	0.012	0.023	0.004	0.004	0.004	0.003	0.004	0.005	0.004	0.002	0.002	0.003	0.005	0.014	0.007	0.011	0.003	0.004	0.005	0.01	0.005	0.003	0.005	0.002	0.003	0.002	0.001	0.005	0.008	0.004	0.004	0.005	0.004	0.006	0.007	0.001	0.007	0.006	0.004	0.004	0.002	0.006	0.005	0.002	0.005	0.008	0.02
		unknown_s_3.44	0	0	0	0	0.001	0	0	0	0.001	0.001	0	0	0	0	0	0	0	0	0	0	0	0	0	0	0	0	0	0.005	0.002	0.004	0	0	0	0	0	0	0	0	0.001	0	0	0	0	0	0.001	0	0
		unknown_s_6.59	0.003	0.002	0.003	0.005	0.003	0.001	0.006	0.003	0.001	0.005	0.002	0.007	0.024	0.004	0.002	0.003	0.006	0.006	0.007	0.004	0.002	0.001	0.001	0.009	0.031	0.002	0.002	0.002	0.006	0.004	0.012	0.003	0.004	0.002	0	0.002	0.027	0.003	0.006	0.004	0.002	0.002	0.002	0.006	0.002	0.002	0.002
		unknown_s_8.12	0.003	0.002	0.004	0.001	0.002	0.009	0.004	0.002	0.002	0.005	0.003	0.007	0.002	0.005	0.004	0.005	0.002	0.009	0.013	0.002	0.001	0.001	0.005	0.01	0.016	0	0.001	0.001	0.01	0.011	0.017	0.004	0.004	0.004	0.004	0.022	0.046	0.003	0.001	0.005	0.004	0.004	0.006	0.001	0.001	0.004	0.003
		unknown_s_8.15	0.002	0.002	0.002	0.003	0.001	0.001	0.003	0.002	0.002	0.002	0.002	0.002	0.005	0.003	0	0.003	0.001	0.001	0.002	0.004	0.001	0.002	0.001	0.002	0.005	0.001	0.001	0.002	0.001	0.003	0.004	0.001	0.001	0.001	0.002	0.001	0.003	0.001	0.001	0.002	0.001	0.003	0.002	0.002	0.002	0.003	0.001
		unknown_t_2.99	0.002	0.006	0.004	0.003	0.003	0.013	0.008	0.006	0.001	0.002	0.002	0.063	0.011	0.003	0.002	0.033	0.001	0.02	0.018	0.003	0.007	0.016	0.006	0.007	0.008	0.003	0.004	0.006	0.03	0.015	0.02	0.008	0.004	0.004	0.003	0.02	0.092	0.001	0.003	0.004	0.003	0.006	0.006	0	0.004	0.007	0.002
		unknown_t_3.02	0.001	0.004	0.003	0.005	0.007	0.005	0.006	0.004	0.004	0.004	0.007	0.048	0.027	0.002	0.007	0.035	0.017	0.012	0.023	0.002	0.004	0.008	0.015	0.011	0.009	0.003	0.003	0.008	0.027	0.013	0.025	0.003	0.001	0.013	0.047	0.099	0.08	0.003	0.003	0.004	0.003	0.029	0.004	0.004	0.003	0.005	0.016
		unknown_t_3.56	0.002	0.006	0.004	0.01	0.007	0.002	0.002	0.006	0.004	0.003	0.003	0.009	0.001	0.003	0.003	0.004	0.001	0.005	0.018	0.003	0.003	0.004	0.002	0.002	0.004	0.005	0.003	0.008	0.001	0.001	0.03	0.005	0.006	0.003	0.019	0.007	0.003	0.017	0.013	0.014	0.012	0.023	0.181	0.013	0.02	0.005	0.003
		unknown_t_5.71	0.003	0.002	0.004	0.002	0.003	0.003	0.003	0.005	0.005	0.002	0.001	0.005	0.014	0.004	0.005	0	0.002	0.004	0.005	0.003	0.001	0.002	0.001	0.002	0.008	0.004	0.004	0.001	0.003	0.003	0.008	0.003	0.003	0.004	0.002	0.005	0.004	0.002	0.003	0.002	0.002	0.004	0.006	0.003	0.006	0.001	0.005
		uracil	0.004	0.002	0.002	0.003	0.006	0.004	0.003	0.001	0.003	0.002	0.002	0.006	0.007	0.003	0.001	0.001	0.003	0.004	0.006	0.003	0.007	0.007	0.004	0.01	0.002	0.004	0.002	0.006	0.004	0.004	0.004	0.003	0.004	0.003	0.007	0.003	0.008	0.002	0.004	0.003	0.005	0.004	0.006	0.003	0.007	0.002	0.006
		valine	0.152	0.004	0.01	0.01	0.011	0.001	0.002	0.004	0.012	0.012	0.013	0.001	0.002	0.003	0.016	0.017	0.009	0.002	0.001	0.001	0.002	0.001	0.003	0.002	0.002	0.002	0.008	0.006	0.002	0.001	0.004	0.001	0.005	0.012	0.024	0.001	0.002	0.002	0.002	0.001	0.001	0.01	0.002	0.004	0.01	0.018	0.027
[truncated: 38 more columns]

## Sheet: B
		Average concentrations of Dataset B "cultivation in RPMI after in vivo infection" in mM
ppm
left	right	average values (n=3) for each metabolite at the timepoints mentioned for all morphotypes of the strain K96243
		Type	K96243 MT1 t1	K96243 MT1 t2	K96243 MT1 t3	K96243 MT1 t4	K96243 MT1 t5	K96243 MT1 t6	K96243 MT2 t1	K96243 MT2 t2	K96243 MT2 t3	K96243 MT2 t4	K96243 MT2 t5	K96243 MT2 t6	K96243 MT3 t1	K96243 MT3 t2	K96243 MT3 t3	K96243 MT3 t4	K96243 MT3 t5	K96243 MT3 t6	K96243 MT10 t1	K96243 MT10 t2	K96243 MT10 t3	K96243 MT10 t4	K96243 MT10 t5	K96243 MT10 t6	K96243 MT18 t1	K96243 MT18 t2	K96243 MT18 t3	K96243 MT18 t4	K96243 MT18 t5	K96243 MT18 t6	K96243 MT20 t1	K96243 MT20 t2	K96243 MT20 t3	K96243 MT20 t4	K96243 MT20 t5	K96243 MT20 t6
0.8465	0.8278	2-hydroxyisovalerate	0.021	0.025	0.023	0.023	0.022	0.047	0.022	0.025	0.023	0.024	0.024	0.053	0.021	0.02	0.024	0.024	0.022	0.04	0.022	0.026	0.024	0.025	0.024	0.036	0.023	0.022	0.022	0.023	0.022	0.044	0.024	0.024	0.021	0.023	0.021	0.031
1.0573	1.0536	2-methyl-butyrate	0.005	0.004	0.004	0.004	0.004	0.004	0.004	0.004	0.004	0.004	0.004	0.004	0.004	0.004	0.004	0.004	0.004	0.004	0.004	0.004	0.004	0.004	0.004	0.004	0.004	0.004	0.004	0.004	0.004	0.004	0.004	0.004	0.004	0.004	0.004	0.004
2.6238	2.6017	2-oxo-4-methylvalerate	0.013	0.014	0.012	0.016	0.017	0.059	0.015	0.016	0.019	0.035	0.061	0.139	0.015	0.014	0.015	0.014	0.016	0.063	0.014	0.016	0.015	0.015	0.016	0.043	0.013	0.015	0.014	0.016	0.016	0.058	0.014	0.017	0.015	0.014	0.014	0.026
1.1365	1.118	2-oxo-isovalerate	0.004	0.003	0.004	0.004	0.004	0.019	0.004	0.004	0.005	0.006	0.007	0.031	0.004	0.003	0.004	0.004	0.004	0.017	0.004	0.004	0.003	0.005	0.004	0.012	0.004	0.004	0.003	0.004	0.004	0.017	0.004	0.004	0.004	0.004	0.004	0.008
1.2117	1.2052	3-hydroxbutyrate	0.005	0.005	0.004	0.004	0.006	0.006	0.006	0.005	0.004	0.006	0.005	0.004	0.005	0.005	0.004	0.005	0.004	0.005	0.005	0.006	0.003	0.004	0.005	0.005	0.004	0.006	0.004	0.004	0.004	0.007	0.005	0.005	0.005	0.004	0.005	0.006
1.1127	1.09	3-methyl-2-oxovalerate	0.009	0.011	0.011	0.012	0.014	0.074	0.011	0.013	0.015	0.031	0.049	0.15	0.009	0.011	0.01	0.011	0.014	0.065	0.01	0.009	0.012	0.011	0.012	0.048	0.011	0.01	0.012	0.014	0.012	0.073	0.012	0.009	0.011	0.011	0.013	0.024
4.3534	4.3305	4-hydroxyproline	0.21	0.209	0.214	0.189	0.077	0.061	0.22	0.225	0.222	0.168	0.05	0.054	0.217	0.221	0.207	0.2	0.091	0.062	0.211	0.214	0.197	0.193	0.085	0.051	0.214	0.205	0.195	0.192	0.073	0.065	0.215	0.207	0.186	0.1	0.055	0.058
4.2	4.1628	5-oxo-proline	0.262	0.243	0.221	0.18	0.089	0.042	0.247	0.259	0.232	0.196	0.119	0.041	0.25	0.266	0.229	0.206	0.13	0.041	0.257	0.241	0.224	0.191	0.115	0.042	0.263	0.241	0.219	0.189	0.105	0.041	0.27	0.255	0.243	0.203	0.108	0.043
2.2895	2.2806	acetoactetate	0.023	0.024	0.026	0.02	0.019	0.051	0.021	0.025	0.024	0.023	0.021	0.024	0.024	0.024	0.021	0.02	0.021	0.052	0.025	0.025	0.024	0.021	0.02	0.041	0.022	0.021	0.023	0.021	0.019	0.05	0.023	0.027	0.021	0.023	0.021	0.029
1.9155	1.8721	acetone	0.018	0.021	0.024	0.024	0.016	0.026	0.017	0.018	0.017	0.016	0.014	0.018	0.017	0.018	0.019	0.017	0.017	0.024	0.017	0.018	0.02	0.019	0.018	0.024	0.018	0.019	0.021	0.022	0.022	0.028	0.02	0.019	0.021	0.022	0.021	0.026
2.8955	2.8701	arginine	0.972	0.982	0.928	0.848	0.745	0.427	0.933	0.92	0.881	0.826	0.588	0.098	0.924	0.941	0.926	0.866	0.74	0.456	0.917	0.9	0.898	0.862	0.729	0.429	0.927	0.923	0.883	0.822	0.662	0.356	0.967	0.943	0.906	0.9	0.804	0.669
2.837	2.823	asparagine	0.353	0.227	0.097	0.048	0.05	0.048	0.293	0.144	0.042	0.048	0.048	0.05	0.347	0.239	0.117	0.04	0.049	0.045	0.341	0.225	0.113	0.046	0.035	0.045	0.293	0.162	0.067	0.045	0.048	0.044	0.4	0.274	0.157	0.044	0.042	0.046
2.5671	2.5389	aspartate	0.138	0.102	0.094	0.042	0.039	0.051	0.119	0.08	0.04	0.036	0.039	0.039	0.13	0.103	0.089	0.048	0.035	0.042	0.145	0.111	0.094	0.039	0.029	0.041	0.121	0.081	0.051	0.044	0.038	0.037	0.155	0.134	0.103	0.053	0.041	0.047
4.0583	4.028	citrate	15.825	15.617	15.208	14.503	13.843	12.704	15.066	14.956	14.408	14.097	13.116	11.623	14.981	15.034	14.886	14.267	13.61	12.098	15.145	14.783	14.687	14.275	13.522	12.417	15.208	14.884	14.723	14.386	13.354	12.274	15.034	14.899	14.489	14.151	13.353	11.678
5.265	5.217	gluconate	0.92	1.504	2.092	2.945	5.635	2.549	1.358	2.381	3.428	5.096	8.542	4.241	0.965	1.726	2.48	3.552	6.58	4.066	0.876	1.413	1.959	2.769	5.272	3.802	1.392	2.381	3.31	4.774	7.529	2.847	0.402	0.841	1.143	1.579	3.305	6.362
2.377	2.3718	glucose	10.196	9.412	8.52	6.89	2.822	0.118	9.419	8.528	7.243	5.432	0.957	0.12	9.56	8.92	8.048	6.47	2.406	0.109	9.904	9.089	8.403	7.114	3.279	0.124	9.307	8.289	7.085	5.343	1.288	0.113	10.3	9.642	9.318	8.583	5.814	0.89
2.4626	2.4502	glutamate	0.204	0.261	0.232	0.027	0.025	0.026	0.159	0.14	0.025	0.026	0.025	0.025	0.194	0.22	0.236	0.025	0.025	0.025	0.194	0.243	0.252	0.027	0.027	0.026	0.166	0.178	0.121	0.025	0.024	0.025	0.192	0.219	0.305	0.081	0.026	0.026
3.5721	3.5676	glutamine	1.39	0.839	0.248	0.023	0.021	0.022	1.195	0.565	0.021	0.022	0.021	0.021	1.378	0.886	0.366	0.021	0.021	0.021	1.371	0.851	0.349	0.023	0.022	0.022	1.179	0.594	0.148	0.021	0.02	0.021	1.591	1.057	0.534	0.021	0.022	0.022
7.1346	7.1079	glycine	0.096	0.056	0.024	0.003	0.003	0.003	0.102	0.074	0.024	0.003	0.002	0.003	0.097	0.064	0.033	0.002	0.002	0.002	0.096	0.061	0.029	0.003	0.003	0.003	0.094	0.056	0.025	0.003	0.002	0.002	0.112	0.073	0.041	0.002	0.003	0.003
1.0739	1.0695	histidine	0.135	0.134	0.123	0.111	0.079	0.041	0.132	0.122	0.118	0.106	0.073	0.031	0.134	0.132	0.132	0.114	0.081	0.045	0.13	0.129	0.12	0.117	0.08	0.042	0.131	0.126	0.12	0.113	0.075	0.033	0.133	0.127	0.128	0.116	0.093	0.055
1.026	1.011	isobutyrate	0.008	0.005	0.006	0.006	0.005	0.007	0.005	0.007	0.007	0.008	0.007	0.011	0.005	0.006	0.009	0.006	0.005	0.006	0.006	0.01	0.006	0.007	0.006	0.007	0.007	0.007	0.007	0.006	0.005	0.01	0.006	0.007	0.006	0.006	0.006	0.006
0.9235	0.9133	isoleucine	0.449	0.444	0.437	0.415	0.404	0.295	0.421	0.418	0.404	0.386	0.356	0.193	0.428	0.427	0.429	0.411	0.407	0.311	0.435	0.424	0.425	0.416	0.399	0.329	0.423	0.42	0.413	0.407	0.396	0.274	0.439	0.423	0.422	0.421	0.398	0.373
0.9808	0.969	isovalerate	0.005	0.004	0.003	0.003	0.004	0.008	0.005	0.005	0.005	0.004	0.006	0.011	0.005	0.004	0.004	0.004	0.004	0.007	0.005	0.004	0.004	0.004	0.004	0.006	0.004	0.004	0.004	0.004	0.004	0.008	0.004	0.004	0.004	0.005	0.005	0.005
3.0529	3.0467	leucine	0.396	0.378	0.356	0.323	0.289	0.198	0.371	0.351	0.329	0.305	0.252	0.13	0.379	0.363	0.354	0.329	0.3	0.214	0.384	0.363	0.353	0.332	0.294	0.224	0.369	0.35	0.332	0.316	0.281	0.188	0.397	0.367	0.359	0.346	0.311	0.262
4.0851	4.0676	lysine	0.221	0.202	0.193	0.178	0.152	0.114	0.211	0.203	0.183	0.171	0.15	0.115	0.208	0.206	0.196	0.174	0.155	0.125	0.217	0.199	0.197	0.176	0.152	0.117	0.206	0.195	0.177	0.173	0.145	0.096	0.222	0.206	0.201	0.195	0.168	0.142
7.4565	7.417	myo-inositol	0.27	0.262	0.26	0.25	0.26	0.288	0.258	0.26	0.272	0.29	0.312	0.306	0.252	0.252	0.254	0.244	0.254	0.274	0.254	0.252	0.254	0.25	0.256	0.274	0.25	0.258	0.248	0.248	0.26	0.262	0.264	0.256	0.252	0.26	0.258	0.286
3.3487	3.3383	phenylalanine	0.09	0.078	0.073	0.061	0.044	0.026	0.081	0.076	0.07	0.061	0.036	0.022	0.085	0.076	0.072	0.062	0.05	0.028	0.087	0.077	0.069	0.062	0.046	0.03	0.085	0.073	0.067	0.061	0.046	0.027	0.09	0.076	0.075	0.072	0.047	0.027
3.973	3.9645	proline	0.138	0.073	0.055	0.05	0.047	0.047	0.105	0.048	0.046	0.048	0.046	0.046	0.14	0.06	0.046	0.046	0.046	0.046	0.138	0.088	0.048	0.05	0.049	0.047	0.118	0.046	0.046	0.046	0.044	0.046	0.148	0.047	0.048	0.046	0.048	0.048
4.275	4.243	serine	0.252	0.159	0.073	0.03	0.028	0.028	0.204	0.115	0.028	0.029	0.028	0.028	0.237	0.161	0.087	0.028	0.028	0.028	0.233	0.167	0.087	0.03	0.029	0.028	0.215	0.118	0.045	0.028	0.026	0.028	0.275	0.186	0.1	0.028	0.029	0.029
7.2175	7.1903	threonine	0.192	0.196	0.194	0.171	0.094	0.036	0.191	0.191	0.19	0.17	0.122	0.036	0.188	0.193	0.195	0.184	0.115	0.035	0.183	0.189	0.195	0.179	0.105	0.036	0.187	0.187	0.185	0.168	0.095	0.035	0.189	0.177	0.188	0.187	0.104	0.037
7.1617	7.135	tyrosine	0.124	0.116	0.106	0.09	0.056	0.018	0.116	0.111	0.103	0.087	0.05	0.022	0.12	0.116	0.105	0.091	0.067	0.028	0.12	0.112	0.103	0.091	0.062	0.025	0.123	0.11	0.1	0.087	0.058	0.024	0.126	0.116	0.11	0.099	0.066	0.029
0.8044	0.7848	unknown_d_7.16	0.028	0.031	0.029	0.028	0.027	0.049	0.028	0.03	0.028	0.037	0.06	0.101	0.03	0.033	0.031	0.034	0.032	0.055	0.029	0.025	0.034	0.031	0.031	0.039	0.029	0.032	0.027	0.03	0.033	0.049	0.032	0.03	0.03	0.029	0.032	0.032
0.8659	0.8435	unknown_d_0.80	0.019	0.021	0.021	0.026	0.025	0.064	0.02	0.021	0.019	0.026	0.033	0.069	0.023	0.024	0.025	0.021	0.025	0.062	0.019	0.022	0.021	0.023	0.022	0.05	0.024	0.021	0.02	0.022	0.023	0.067	0.021	0.021	0.02	0.026	0.024	0.029
1.084	1.0777	unknown_d_0.86	0.034	0.032	0.03	0.029	0.025	0.049	0.029	0.031	0.027	0.038	0.055	0.107	0.027	0.03	0.029	0.029	0.029	0.043	0.03	0.03	0.028	0.032	0.03	0.038	0.032	0.03	0.029	0.028	0.028	0.055	0.033	0.033	0.027	0.03	0.027	0.032
1.1841	1.18	unknown_d_1.08	0.008	0.005	0.007	0.007	0.006	0.007	0.007	0.006	0.008	0.007	0.006	0.009	0.007	0.007	0.006	0.008	0.006	0.008	0.007	0.009	0.008	0.009	0.008	0.009	0.006	0.006	0.008	0.008	0.007	0.007	0.008	0.007	0.008	0.007	0.007	0.01
2.1834	2.1733	unknown_d_1.18	0.042	0.063	0.044	0.024	0.161	0.016	0.018	0.024	0.018	0.015	0.104	0.025	0.026	0.026	0.021	0.014	0.065	0.015	0.023	0.029	0.025	0.018	0.036	0.016	0.033	0.043	0.034	0.022	0.025	0.016	0.021	0.025	0.019	0.014	0.023	0.011
3.1226	3.1107	unknown_d_2.18	0.013	0.012	0.012	0.012	0.011	0.012	0.011	0.012	0.011	0.012	0.011	0.011	0.011	0.012	0.011	0.011	0.011	0.011	0.012	0.011	0.012	0.012	0.012	0.011	0.011	0.011	0.011	0.011	0.011	0.011	0.011	0.011	0.012	0.011	0.012	0.012
4.0057	3.9903	unknown_d_3.12	0.015	0.014	0.014	0.014	0.013	0.014	0.013	0.014	0.013	0.014	0.013	0.013	0.013	0.014	0.013	0.013	0.013	0.013	0.014	0.013	0.014	0.014	0.014	0.013	0.013	0.013	0.013	0.013	0.013	0.013	0.013	0.014	0.014	0.013	0.014	0.014
7.966	7.9481	unknown_d_4.00	0.019	0.018	0.018	0.019	0.017	0.018	0.016	0.018	0.017	0.018	0.017	0.017	0.017	0.018	0.017	0.017	0.017	0.017	0.018	0.017	0.018	0.018	0.018	0.017	0.017	0.017	0.017	0.017	0.016	0.017	0.017	0.017	0.018	0.017	0.018	0.018
8.0694	7.9837	unknown_d_7.96	0.112	0.074	0.037	0.051	0.068	0.151	0.025	0.049	0.085	0.113	0.163	0.284	0.021	0.028	0.037	0.048	0.063	0.126	0.021	0.027	0.036	0.039	0.06	0.123	0.021	0.03	0.043	0.049	0.077	0.146	0.017	0.024	0.028	0.042	0.055	0.104
8.3364	8.3195	unknown_d_8.06	0.103	0.104	0.108	0.11	0.113	0.114	0.109	0.109	0.11	0.105	0.118	0.114	0.096	0.095	0.108	0.109	0.116	0.109	0.102	0.108	0.113	0.107	0.111	0.119	0.105	0.107	0.106	0.102	0.121	0.119	0.102	0.106	0.123	0.107	0.106	0.114
9.4081	9.3739	unknown_d_8.33	0.021	0.022	0.03	0.027	0.036	0.063	0.02	0.027	0.039	0.048	0.065	0.106	0.021	0.02	0.025	0.025	0.036	0.052	0.019	0.023	0.023	0.023	0.031	0.054	0.02	0.021	0.025	0.028	0.035	0.061	0.024	0.023	0.021	0.024	0.029	0.046
1.5508	1.515	unknown_d_9.40	0.034	0.036	0.033	0.041	0.039	0.044	0.041	0.04	0.038	0.039	0.04	0.038	0.035	0.036	0.041	0.04	0.039	0.041	0.04	0.041	0.039	0.036	0.041	0.041	0.041	0.038	0.04	0.043	0.043	0.038	0.04	0.039	0.04	0.035	0.04	0.038
3.9444	3.9247	unknown_m_1.55	0.091	0.105	0.099	0.148	0.144	0.124	0.083	0.094	0.077	0.126	0.114	0.114	0.089	0.084	0.085	0.106	0.097	0.092	0.088	0.091	0.097	0.095	0.092	0.097	0.09	0.086	0.085	0.083	0.084	0.085	0.092	0.087	0.08	0.084	0.082	0.067
1.3954	1.3845	unknown_m_3.94	0.099	0.09	0.079	0.068	0.075	0.138	0.1	0.098	0.099	0.114	0.15	0.267	0.092	0.079	0.079	0.068	0.083	0.121	0.1	0.088	0.08	0.073	0.081	0.118	0.097	0.082	0.081	0.077	0.078	0.14	0.103	0.091	0.081	0.073	0.071	0.097
2.2561	2.2433	unknown_s_1.38	0.013	0.011	0.015	0.019	0.043	0.138	0.013	0.014	0.014	0.015	0.027	0.051	0.014	0.012	0.013	0.017	0.036	0.103	0.013	0.014	0.014	0.017	0.03	0.105	0.012	0.015	0.013	0.018	0.035	0.104	0.013	0.02	0.022	0.027	0.051	0.139
2.9305	2.9179	unknown_s_2.25	0.02	0.018	0.015	0.016	0.017	0.018	0.023	0.019	0.02	0.02	0.02	0.015	0.023	0.022	0.021	0.016	0.019	0.021	0.023	0.02	0.02	0.022	0.021	0.014	0.019	0.017	0.016	0.022	0.015	0.014	0.028	0.022	0.018	0.017	0.022	0.015
3.2098	3.196	unknown_s_2.93	0.013	0.014	0.014	0.015	0.016	0.028	0.015	0.015	0.016	0.019	0.024	0.052	0.012	0.015	0.014	0.014	0.015	0.024	0.012	0.017	0.013	0.015	0.016	0.021	0.017	0.013	0.016	0.019	0.014	0.027	0.014	0.013	0.014	0.012	0.015	0.016
3.4489	3.4436	unknown_s_3.20	0.149	0.133	0.119	0.098	0.073	0.025	0.126	0.116	0.114	0.101	0.066	0.034	0.145	0.117	0.122	0.097	0.079	0.028	0.135	0.112	0.116	0.099	0.076	0.03	0.121	0.115	0.108	0.092	0.068	0.029	0.217	0.125	0.112	0.096	0.082	0.045
6.5924	6.5775	unknown_s_3.44	0.007	0.006	0.006	0.006	0.006	0.035	0.006	0.006	0.006	0.006	0.006	0.014	0.006	0.006	0.006	0.006	0.006	0.03	0.006	0.006	0.006	0.006	0.006	0.021	0.006	0.006	0.006	0.006	0.006	0.027	0.006	0.006	0.006	0.006	0.006	0.014
8.1342	8.1212	unknown_s_6.59	0.018	0.018	0.015	0.018	0.019	0.021	0.017	0.016	0.016	0.016	0.02	0.024	0.016	0.017	0.016	0.02	0.02	0.022	0.019	0.016	0.013	0.015	0.02	0.017	0.016	0.014	0.016	0.015	0.015	0.019	0.02	0.016	0.017	0.017	0.021	0.027
8.15	8.1434	unknown_s_8.12	0.011	0.013	0.017	0.016	0.019	0.027	0.015	0.015	0.021	0.025	0.052	0.061	0.015	0.015	0.012	0.017	0.021	0.036	0.016	0.015	0.014	0.016	0.021	0.036	0.014	0.014	0.014	0.02	0.024	0.036	0.014	0.015	0.015	0.016	0.017	0.022
2.9982	2.9767	unknown_s_8.15	0.008	0.007	0.006	0.007	0.008	0.013	0.007	0.008	0.008	0.006	0.008	0.013	0.007	0.008	0.008	0.006	0.006	0.009	0.008	0.008	0.006	0.007	0.007	0.01	0.006	0.007	0.007	0.008	0.01	0.011	0.007	0.007	0.008	0.005	0.008	0.009
3.0221	3.0107	unknown_t_2.99	0.027	0.025	0.026	0.026	0.024	0.024	0.023	0.025	0.024	0.025	0.024	0.024	0.024	0.025	0.024	0.024	0.024	0.024	0.025	0.024	0.025	0.026	0.025	0.024	0.023	0.024	0.024	0.024	0.023	0.024	0.024	0.024	0.025	0.024	0.025	0.025
3.5675	3.5631	unknown_t_3.02	0.016	0.025	0.033	0.046	0.079	0.191	0.022	0.052	0.095	0.133	0.231	0.385	0.018	0.024	0.035	0.045	0.073	0.172	0.014	0.023	0.034	0.042	0.064	0.159	0.017	0.03	0.041	0.052	0.088	0.186	0.016	0.025	0.032	0.042	0.06	0.128
5.7219	5.7055	unknown_t_3.56	0.031	0.039	0.037	0.092	0.085	0.073	0.025	0.021	0.011	0.054	0.048	0.063	0.025	0.024	0.021	0.046	0.035	0.037	0.027	0.027	0.028	0.03	0.033	0.044	0.03	0.029	0.028	0.031	0.029	0.043	0.025	0.025	0.022	0.022	0.018	0.014
5.826	5.8011	unknown_t_5.71	0.018	0.022	0.019	0.018	0.016	0.021	0.02	0.017	0.019	0.021	0.02	0.02	0.017	0.017	0.017	0.019	0.018	0.018	0.018	0.019	0.02	0.021	0.02	0.018	0.016	0.02	0.018	0.019	0.019	0.019	0.015	0.016	0.016	0.021	0.019	0.021
0.994	0.982	uracil	0.03	0.028	0.028	0.025	0.033	0.039	0.028	0.027	0.027	0.03	0.033	0.043	0.031	0.031	0.026	0.031	0.027	0.037	0.027	0.03	0.028	0.027	0.031	0.028	0.031	0.029	0.025	0.029	0.029	0.03	0.029	0.026	0.03	0.03	0.028	0.029
		valine	0.189	0.179	0.167	0.152	0.133	0.086	0.18	0.171	0.161	0.154	0.143	0.098	0.181	0.177	0.17	0.151	0.135	0.103	0.184	0.174	0.17	0.154	0.132	0.101	0.181	0.168	0.157	0.146	0.13	0.089	0.186	0.177	0.171	0.161	0.145	0.117
		standard deviation (n=3) for each metabolite at the timepoints mentioned for all morphotypes of the strain K96243
		Type	K96243 MT1 t1	K96243 MT1 t2	K96243 MT1 t3	K96243 MT1 t4	K96243 MT1 t5	K96243 MT1 t6	K96243 MT2 t1	K96243 MT2 t2	K96243 MT2 t3	K96243 MT2 t4	K96243 MT2 t5	K96243 MT2 t6	K96243 MT3 t1	K96243 MT3 t2	K96243 MT3 t3	K96243 MT3 t4	K96243 MT3 t5	K96243 MT3 t6	K96243 MT10 t1	K96243 MT10 t2	K96243 MT10 t3	K96243 MT10 t4	K96243 MT10 t5	K96243 MT10 t6	K96243 MT18 t1	K96243 MT18 t2	K96243 MT18 t3	K96243 MT18 t4	K96243 MT18 t5	K96243 MT18 t6	K96243 MT20 t1	K96243 MT20 t2	K96243 MT20 t3	K96243 MT20 t4	K96243 MT20 t5	K96243 MT20 t6
		2-hydroxyisovalerate	0.001	0.003	0.008	0.004	0.003	0.002	0.007	0.003	0.002	0.002	0.003	0.002	0.004	0.001	0.004	0.002	0.006	0.001	0.003	0.005	0.004	0.006	0.004	0.001	0.003	0.002	0.007	0.003	0.007	0.007	0.003	0.004	0.003	0.006	0.002	0.005
		2-methyl-butyrate	0	0	0	0	0	0	0	0	0	0	0	0	0	0	0	0	0	0	0	0	0	0	0	0	0	0	0	0	0	0	0	0	0.001	0	0	0
		2-oxo-4-methylvalerate	0.003	0.002	0.001	0.002	0.002	0.01	0.002	0.001	0.005	0.001	0.001	0.002	0.004	0.002	0.003	0.001	0.001	0.003	0.002	0.002	0.002	0.003	0.003	0.006	0.002	0.001	0.003	0.004	0.002	0.017	0	0.002	0.001	0.004	0.001	0.006
		2-oxo-isovalerate	0	0	0	0.001	0.001	0.001	0.001	0.001	0.001	0	0	0.001	0.001	0.001	0	0	0	0.001	0.001	0.001	0.001	0.001	0	0	0	0	0.001	0.001	0.001	0.004	0.001	0	0.001	0	0	0.001
		3-hydroxbutyrate	0.001	0.001	0.001	0	0.002	0.003	0.002	0.001	0.002	0.002	0.001	0.001	0.001	0.001	0.001	0.001	0	0.001	0.001	0.001	0	0.002	0.001	0.001	0.001	0.001	0.002	0.001	0.001	0.001	0.002	0.001	0.001	0.001	0.001	0.003
		3-methyl-2-oxovalerate	0.002	0.002	0.001	0.001	0.002	0.007	0.001	0.001	0.002	0.001	0.003	0.002	0.002	0.001	0.002	0.002	0.004	0.004	0.001	0.001	0.004	0.001	0.003	0.002	0.002	0.001	0.002	0.001	0.002	0.008	0.002	0.001	0.001	0.001	0.001	0.002
		4-hydroxyproline	0.011	0.01	0.017	0.021	0.027	0.011	0.01	0.022	0.014	0.002	0.003	0.01	0.011	0.019	0.003	0.011	0.014	0.01	0.007	0.026	0.014	0.006	0.01	0.005	0.012	0.007	0.005	0.028	0.009	0.01	0.011	0.011	0.007	0.011	0.006	0.008
		5-oxo-proline	0.012	0.01	0.01	0.01	0.026	0.002	0.003	0.008	0.015	0.011	0.009	0.002	0.005	0.019	0.003	0.002	0.007	0.001	0.012	0.006	0.006	0.002	0.013	0.002	0.02	0.007	0.021	0.013	0.019	0.002	0.005	0.007	0.007	0.002	0.019	0.005
		acetoactetate	0.003	0.002	0.007	0.003	0.002	0.008	0.003	0.002	0.001	0.002	0.002	0.004	0.006	0.002	0.004	0.003	0.003	0.005	0.001	0.005	0.006	0.002	0.004	0.004	0.001	0.005	0.001	0.001	0.001	0.006	0.003	0.003	0.004	0.004	0.002	0.004
		acetone	0.003	0.004	0.004	0.001	0.004	0.001	0.002	0.002	0.001	0	0.002	0.002	0.002	0.004	0.005	0.004	0.003	0.004	0.002	0.001	0.003	0.003	0.002	0.002	0.004	0.003	0.007	0.003	0.007	0.006	0.002	0.002	0.002	0.002	0.001	0.001
		arginine	0.023	0.013	0.025	0.011	0.059	0.064	0.003	0.038	0.036	0.021	0.019	0.029	0.016	0.027	0.019	0.008	0.017	0.032	0.03	0.022	0.039	0.021	0.016	0.032	0.05	0.022	0.067	0.045	0.057	0.137	0.033	0.03	0.02	0.025	0.04	0.038
		asparagine	0.002	0.019	0.034	0.011	0.009	0.005	0.004	0.013	0.008	0.004	0.001	0.008	0.001	0.018	0.008	0.002	0.008	0.008	0.013	0.007	0.019	0.004	0.005	0.004	0.019	0.058	0.025	0.002	0.002	0.004	0.006	0.013	0.015	0.006	0.001	0.006
		aspartate	0.01	0.003	0.004	0.008	0.002	0.011	0.001	0.005	0.004	0.006	0.007	0.004	0.005	0.024	0.008	0.004	0.005	0.011	0.01	0.011	0.026	0.004	0.003	0.004	0.016	0.022	0.016	0.008	0.007	0.009	0.008	0.009	0.013	0.017	0.006	0.01
		ethanol	0.005	0.011	0.008	0.014	0.01	0.014	0.003	0.005	0.003	0.004	0.007	0.005	0.004	0.005	0.006	0.007	0.005	0.006	0.002	0.004	0.003	0.004	0.006	0.008	0.002	0.009	0.007	0.006	0.011	0.012	0.001	0.002	0.004	0.001	0.001	0.003
		fumarate	0.001	0.002	0.001	0.002	0.002	0.004	0.001	0.003	0.001	0.002	0.002	0.003	0	0.001	0.003	0.001	0.002	0.001	0.002	0.002	0.001	0.002	0.001	0.002	0.001	0.002	0.002	0.003	0.001	0.006	0.002	0.002	0.003	0.001	0.003	0.004
		gluconate	0.061	0.181	0.326	0.531	1.156	1.526	0.011	0.029	0.053	0.108	0.075	0.113	0.011	0.043	0.086	0.072	0.119	0.207	0.015	0.061	0.079	0.171	0.434	0.958	0.353	0.585	0.753	1.06	0.31	2.416	0.058	0.214	0.37	0.597	1.287	1.092
		glucose	0.109	0.134	0.16	0.121	0.343	0.014	0.035	0.052	0.146	0.082	0.076	0.011	0.14	0.103	0.083	0.139	0.133	0.009	0.123	0.059	0.164	0.163	0.215	0.017	0.157	0.498	0.791	1.069	0.84	0.007	0.091	0.232	0.222	0.525	1.003	0.618
		glutamate	0.014	0.01	0.016	0.001	0.002	0.001	0.01	0.013	0.002	0.001	0.001	0.001	0.005	0.014	0.022	0.001	0.001	0.001	0.02	0.017	0.046	0.001	0.001	0.002	0.036	0.023	0.07	0.001	0.001	0.001	0.02	0.02	0.024	0.078	0.001	0.003
		glutamine	0.002	0.088	0.115	0	0.002	0.001	0.008	0.028	0.001	0.001	0.001	0.001	0.03	0.063	0.034	0.001	0.001	0.001	0.031	0.042	0.077	0.001	0.001	0.001	0.127	0.234	0.073	0.001	0.001	0.001	0.028	0.015	0.042	0.002	0.001	0.002
		glycine	0.002	0.009	0.011	0	0	0	0.002	0.001	0.001	0	0	0	0.001	0.001	0	0	0	0	0.004	0.003	0.005	0	0	0	0.004	0.011	0.019	0	0	0	0.004	0.003	0.005	0	0	0
		histidine	0.005	0.004	0.006	0.008	0.008	0.008	0.003	0.007	0.004	0.005	0.005	0.007	0.006	0.004	0.006	0.005	0.005	0.003	0.008	0	0.006	0.007	0.006	0.001	0.009	0.004	0.008	0.006	0.013	0.01	0.002	0.001	0.002	0.009	0.01	0.013
		isobutyrate	0.001	0.001	0.001	0.001	0.001	0.002	0.002	0	0.001	0.001	0.001	0.003	0.001	0.002	0.004	0.001	0.002	0.001	0.001	0.002	0.002	0.001	0.002	0	0.001	0.002	0.002	0.002	0.001	0.001	0.002	0.001	0.001	0.002	0	0.001
		isoleucine	0.004	0.003	0.005	0.009	0.024	0.023	0.001	0.005	0.008	0.001	0.001	0.003	0.006	0.004	0.005	0.004	0.003	0.012	0.005	0.003	0.004	0.003	0.009	0.014	0.002	0.005	0.011	0.011	0.018	0.049	0.004	0.005	0.002	0.004	0.011	0.018
		isovalerate	0.002	0.001	0.001	0.001	0	0	0.001	0.001	0.001	0	0.001	0.002	0.001	0.001	0.001	0.001	0.001	0.001	0.001	0.001	0.001	0.001	0	0.001	0.001	0	0	0.001	0	0.001	0	0	0.001	0.003	0.001	0.001
		leucine	0.007	0.008	0.006	0.011	0.025	0.021	0.004	0.004	0.009	0.003	0.003	0.002	0.004	0.002	0.007	0.004	0.002	0.006	0.011	0.005	0.009	0.009	0.013	0.018	0.003	0.013	0.02	0.017	0.031	0.041	0.006	0.001	0.005	0.006	0.014	0.029
		lysine	0.003	0.007	0.015	0.003	0.009	0.018	0.004	0.004	0.005	0.006	0.009	0.001	0.005	0.002	0.004	0.005	0.004	0.006	0	0.006	0.006	0.003	0.012	0.015	0.006	0.002	0.009	0.016	0.019	0.045	0.002	0.007	0.008	0.005	0.008	0.01
		myo-inositol	0.01	0.002	0.008	0.002	0.01	0.014	0.004	0.002	0.006	0.002	0.012	0.008	0.004	0.002	0.002	0.002	0.002	0.014	0	0.006	0.004	0.004	0.008	0.02	0.006	0.006	0.002	0.002	0.008	0.016	0.004	0.006	0.008	0.002	0.006	0.004
		phenylalanine	0.004	0.003	0.013	0.007	0.007	0.004	0.003	0.005	0.003	0.004	0.001	0.001	0.002	0.004	0.001	0.002	0.005	0.002	0.006	0.006	0.007	0.003	0.006	0.006	0.005	0.004	0.007	0.004	0.011	0.005	0.006	0.002	0.007	0.008	0.004	0.004
		proline	0.011	0.017	0.004	0.001	0.004	0.002	0.009	0.004	0.003	0.002	0.002	0.003	0.013	0.008	0.001	0.002	0.003	0.002	0.017	0.021	0.002	0.002	0.002	0.003	0.019	0	0.002	0.002	0.002	0.002	0.012	0.001	0.007	0.004	0.001	0.005
		serine	0.012	0.003	0.019	0.001	0.002	0.001	0.006	0.004	0.002	0.001	0.001	0.002	0.015	0.018	0.006	0.001	0.002	0.001	0.008	0.006	0.018	0.001	0.001	0.002	0.018	0.038	0.017	0.001	0.001	0.001	0.007	0.018	0.008	0.002	0.001	0.003
		threonine	0.011	0.006	0.003	0.015	0.019	0.002	0.003	0.007	0.008	0.011	0.009	0.002	0.007	0	0.005	0.007	0.004	0.001	0.007	0.004	0.003	0.007	0.015	0.002	0.003	0.002	0.007	0.019	0.011	0.002	0.007	0.013	0.003	0.005	0.023	0.004
		tyrosine	0.002	0.005	0.004	0.008	0.012	0.008	0.003	0.003	0.001	0.002	0.003	0.004	0.002	0.003	0.003	0.004	0.002	0.003	0.003	0.007	0.005	0.004	0.004	0.005	0.005	0.001	0.009	0.012	0.014	0.005	0.004	0.001	0.003	0.005	0.004	0.015
		unknown_d_7.16	0.004	0.007	0.009	0.004	0.002	0.011	0.001	0.003	0.006	0.003	0.001	0.003	0.008	0.007	0.001	0.001	0.004	0.011	0.003	0.006	0.006	0.004	0.001	0.009	0.003	0.004	0.003	0.005	0.001	0.005	0.003	0.004	0.007	0.002	0.005	0.003
		unknown_d_0.80	0.004	0.003	0.003	0.002	0.005	0.008	0.003	0.003	0.002	0.003	0.006	0.003	0.003	0.002	0.001	0.001	0.005	0.002	0.002	0.001	0.002	0.004	0.001	0.005	0.001	0.004	0.005	0.005	0.004	0.001	0.003	0.004	0.005	0.005	0.007	0.008
		unknown_d_0.86	0	0.002	0.002	0.007	0.003	0.005	0.003	0.001	0.001	0.002	0.002	0.009	0.001	0.003	0.005	0.003	0.001	0.004	0.001	0.002	0.002	0.002	0.003	0.004	0.004	0.002	0.007	0.005	0.005	0.004	0.004	0.002	0.003	0.002	0.004	0.006
		unknown_d_1.08	0.002	0.001	0	0	0	0.002	0.002	0.002	0.003	0	0.001	0.002	0.002	0.002	0	0.003	0.002	0.001	0.002	0.001	0.004	0.001	0.003	0.002	0.002	0.001	0.001	0.002	0.001	0.001	0.001	0.003	0.003	0.001	0.001	0.002
		unknown_d_1.18	0.022	0.023	0.018	0.008	0.016	0.003	0.003	0.005	0.005	0.004	0.015	0.008	0.013	0.008	0.008	0.002	0.011	0.002	0.006	0.004	0.003	0.001	0.004	0.002	0.019	0.022	0.012	0.009	0.008	0.007	0.001	0.003	0.004	0.001	0.005	0.003
		unknown_d_2.18	0.001	0.001	0.001	0	0.001	0.001	0	0.001	0.001	0.001	0.001	0.001	0.001	0.001	0	0	0.001	0	0	0	0.001	0	0.001	0.001	0	0	0	0	0.001	0.001	0.001	0	0.002	0.001	0	0.001
		unknown_d_3.12	0.001	0.001	0.001	0	0.001	0.001	0	0.001	0.001	0.001	0.001	0.001	0.001	0.001	0	0.001	0.001	0	0	0	0.001	0	0.001	0.001	0	0	0.001	0	0.001	0.001	0.001	0	0.002	0.001	0	0.001
		unknown_d_4.00	0.002	0.002	0.001	0	0.001	0.001	0	0.001	0.001	0.001	0.001	0.001	0.001	0.001	0	0.001	0.001	0.001	0.001	0	0.001	0.001	0.001	0.001	0	0	0.001	0.001	0.001	0.001	0.001	0.001	0.003	0.001	0	0.002
		unknown_d_7.96	0.006	0.004	0.008	0.007	0.005	0.02	0.002	0.003	0.005	0.005	0.021	0.008	0.006	0.008	0.005	0.004	0.004	0.007	0.003	0.003	0.003	0.001	0.003	0.005	0.004	0.001	0.008	0.003	0.005	0.004	0.001	0.003	0.002	0.006	0.006	0.009
		unknown_d_8.06	0.016	0.008	0.008	0.001	0.013	0.008	0.013	0.01	0.008	0.006	0.018	0.014	0.005	0.004	0.004	0.01	0.018	0.004	0.007	0.002	0.014	0.002	0.003	0.011	0.009	0.011	0.01	0.005	0.018	0.004	0.003	0.008	0.009	0.004	0.009	0.013
		unknown_d_8.33	0.005	0.003	0.008	0.003	0.006	0.008	0.002	0.004	0.003	0.005	0.012	0.006	0.002	0.001	0.006	0.002	0.003	0.002	0.003	0.005	0.004	0.001	0.003	0.004	0.002	0.005	0.003	0.002	0.004	0.005	0	0.006	0.004	0.002	0.001	0.006
		unknown_d_9.40	0.002	0.001	0.004	0.003	0.006	0.005	0.009	0.009	0.009	0.006	0.002	0.008	0.004	0.006	0.006	0.005	0.004	0.003	0.008	0.009	0.002	0.002	0.01	0.002	0.007	0.006	0.005	0.01	0.001	0.007	0.003	0.008	0.005	0.003	0.006	0.002
		unknown_m_1.55	0.006	0.01	0.004	0.015	0.01	0.018	0.001	0.003	0.008	0.002	0.007	0.009	0.007	0.006	0.013	0.003	0.011	0.007	0.004	0.005	0.007	0.008	0.007	0.011	0.006	0.007	0.002	0.012	0.004	0.019	0.006	0.012	0.01	0.003	0.001	0.006
		unknown_m_3.94	0.003	0.009	0.009	0.005	0.005	0.012	0.01	0.007	0.003	0.009	0.001	0.014	0.005	0.004	0.004	0.003	0.014	0.006	0.005	0.002	0.006	0.006	0.004	0.002	0.006	0.017	0.005	0.017	0.003	0.011	0.007	0.007	0.006	0.009	0.007	0.008
		unknown_s_1.38	0.004	0.001	0.002	0.002	0.011	0.036	0.006	0.002	0.003	0.001	0.003	0.004	0.002	0.003	0.001	0.003	0.001	0.005	0.003	0.002	0.004	0.002	0.003	0.017	0.001	0.001	0	0.003	0.007	0.021	0.002	0	0.005	0.004	0.006	0.011
		unknown_s_2.25	0.002	0.002	0.002	0	0.002	0.003	0.005	0.001	0.003	0.005	0.002	0.003	0.002	0.001	0.002	0.002	0.005	0.006	0.004	0.002	0.002	0.002	0.002	0.002	0.001	0.002	0.004	0.004	0.003	0.004	0.004	0.003	0.004	0.003	0.003	0.003
		unknown_s_2.93	0.002	0.003	0.002	0.004	0.003	0.002	0.002	0.002	0.002	0.002	0	0.004	0.002	0.002	0.001	0.002	0.002	0.003	0.002	0.004	0.005	0.003	0.002	0.002	0.004	0.004	0.002	0.003	0.001	0.005	0.004	0.002	0.002	0.003	0.004	0.005
		unknown_s_3.20	0.007	0.003	0.004	0.008	0.004	0.003	0.003	0.012	0.006	0	0.004	0.003	0.008	0.007	0.004	0.006	0.004	0.004	0.007	0.009	0.008	0.001	0.004	0.005	0.006	0.006	0.004	0.003	0.011	0.006	0.011	0.003	0.008	0.008	0.005	0.006
		unknown_s_3.44	0.001	0.001	0	0	0	0.005	0	0	0	0	0	0.001	0	0	0	0	0	0.002	0	0	0	0	0	0.003	0	0	0	0	0	0.002	0	0	0.001	0	0	0.002
		unknown_s_6.59	0.004	0.003	0.001	0.003	0.002	0.002	0.004	0.003	0.003	0.004	0.003	0.003	0.003	0.002	0.004	0.003	0.001	0.004	0.003	0.005	0.003	0.003	0.004	0.003	0.004	0.001	0.001	0.003	0.006	0.002	0.005	0.004	0.001	0.003	0.005	0.004
		unknown_s_8.12	0.001	0.001	0.005	0.002	0.004	0.005	0.002	0.002	0.001	0.004	0.022	0.004	0.002	0.003	0.001	0.002	0.001	0.002	0.002	0.001	0.003	0.003	0.001	0.004	0.002	0.002	0.003	0.003	0.003	0.004	0.002	0.001	0.004	0.003	0.003	0.003
		unknown_s_8.15	0.001	0.001	0	0.002	0.001	0.002	0.002	0.002	0.001	0.002	0.002	0.002	0.002	0.001	0.001	0	0.003	0.002	0	0.001	0.001	0.001	0.003	0.005	0.002	0.001	0.002	0.002	0.001	0.002	0.001	0.001	0.003	0.001	0	0.003
		unknown_t_2.99	0.002	0.003	0.001	0	0.002	0.001	0	0.002	0.002	0.001	0.001	0.001	0.002	0.001	0	0.001	0.001	0.001	0.001	0	0.001	0.001	0.001	0.001	0	0	0.001	0.001	0.001	0.001	0.002	0.001	0.004	0.002	0.001	0.003
		unknown_t_3.02	0.003	0.002	0.003	0.002	0.004	0.016	0.002	0.004	0.002	0.006	0.009	0.01	0.003	0.003	0.002	0.002	0.006	0.007	0.003	0.001	0.007	0.003	0.001	0.011	0.003	0.002	0.002	0.004	0.012	0.005	0.002	0.004	0.008	0.002	0.007	0.01
		unknown_t_3.56	0.008	0.011	0.012	0.014	0.007	0.006	0.003	0.003	0.002	0.003	0.003	0.008	0.004	0.005	0.008	0.006	0.005	0.007	0.003	0.001	0.002	0.004	0.006	0.005	0.004	0.009	0.008	0.007	0.01	0.011	0.004	0.001	0.002	0.003	0.003	0.002
		unknown_t_5.71	0.004	0.005	0.003	0.002	0.001	0.002	0.003	0.002	0.001	0.006	0.004	0.003	0.001	0.003	0.003	0.003	0.002	0.003	0.001	0.004	0.006	0.004	0.002	0.002	0.002	0.006	0.002	0.002	0.001	0.003	0.001	0.002	0.001	0.003	0.006	0.006
		uracil	0.004	0.003	0.003	0.006	0.004	0.008	0.003	0.003	0.005	0.005	0.004	0.004	0.01	0.004	0.002	0.006	0.001	0.002	0.001	0.004	0.002	0.002	0.003	0.002	0.005	0.004	0.003	0.001	0.002	0.006	0.002	0.002	0.004	0.004	0.002	0.003
		valine	0.003	0.004	0.003	0.006	0.008	0.021	0.002	0.003	0.005	0.001	0.004	0.003	0.005	0.003	0.004	0.003	0.003	0.001	0.002	0.005	0.004	0.003	0.008	0.012	0.001	0.005	0.006	0.009	0.016	0.029	0.002	0.005	0.002	0.003	0.007	0.014

## Sheet: C
		Average concentrations of Dataset C "cultivation in RPMI after in vitro infection" in mM
ppm
left	right	average values (n=3) for each metabolite at the timepoints mentioned for all morphotypes of the strain K96243
		Type	K96243 MT1 t1	K96243 MT1 t2	K96243 MT1 t3	K96243 MT1 t4	K96243 MT1 t5	K96243 MT1 t6	K96243 MT2 t1	K96243 MT2 t2	K96243 MT2 t3	K96243 MT2 t4	K96243 MT2 t5	K96243 MT2 t6	K96243 MT3 t1	K96243 MT3 t2	K96243 MT3 t3	K96243 MT3 t4	K96243 MT3 t5	K96243 MT3 t6	K96243 MT10 t1	K96243 MT10 t2	K96243 MT10 t3	K96243 MT10 t4	K96243 MT10 t5	K96243 MT10 t6	K96243 MT18 t1	K96243 MT18 t2	K96243 MT18 t3	K96243 MT18 t4	K96243 MT18 t5	K96243 MT18 t6	K96243 MT20 t1	K96243 MT20 t2	K96243 MT20 t3	K96243 MT20 t4	K96243 MT20 t5	K96243 MT20 t6
0.8465	0.8278	2-hydroxyisovalerate	0.023	0.021	0.024	0.022	0.022	0.039	0.031	0.02	0.026	0.027	0.028	0.053	0.021	0.022	0.021	0.022	0.027	0.041	0.022	0.026	0.024	0.02	0.025	0.035	0.025	0.021	0.022	0.022	0.022	0.035	0.027	0.023	0.023	0.024	0.023	0.042
1.0573	1.0536	2-methyl-butyrate	0.004	0.004	0.004	0.004	0.004	0.004	0.004	0.004	0.004	0.004	0.004	0.004	0.004	0.004	0.004	0.004	0.004	0.004	0.004	0.004	0.004	0.004	0.004	0.004	0.004	0.004	0.004	0.004	0.004	0.004	0.004	0.004	0.004	0.004	0.004	0.004
2.6238	2.6017	2-oxo-4-methylvalerate	0.019	0.021	0.02	0.018	0.018	0.056	0.022	0.02	0.02	0.04	0.068	0.15	0.025	0.024	0.034	0.025	0.023	0.084	0.028	0.026	0.033	0.017	0.017	0.069	0.014	0.016	0.013	0.015	0.016	0.029	0.013	0.013	0.014	0.018	0.016	0.066
1.1365	1.118	2-oxo-isovalerate	0.004	0.004	0.003	0.004	0.005	0.014	0.003	0.004	0.005	0.006	0.009	0.032	0.004	0.004	0.004	0.004	0.005	0.02	0.004	0.004	0.004	0.004	0.004	0.017	0.004	0.003	0.004	0.004	0.004	0.009	0.004	0.005	0.004	0.005	0.004	0.017
1.2117	1.2052	3-hydroxbutyrate	0.007	0.005	0.005	0.003	0.005	0.009	0.006	0.005	0.006	0.005	0.005	0.004	0.005	0.005	0.004	0.004	0.005	0.006	0.005	0.005	0.005	0.004	0.005	0.007	0.004	0.005	0.005	0.006	0.006	0.006	0.004	0.005	0.005	0.005	0.006	0.012
1.1127	1.09	3-methyl-2-oxovalerate	0.011	0.011	0.011	0.01	0.014	0.055	0.011	0.013	0.018	0.036	0.056	0.162	0.01	0.01	0.01	0.012	0.016	0.086	0.01	0.011	0.01	0.013	0.013	0.067	0.009	0.011	0.011	0.011	0.015	0.026	0.011	0.011	0.01	0.011	0.015	0.087
4.3534	4.3305	4-hydroxyproline	0.225	0.197	0.209	0.213	0.133	0.063	0.205	0.215	0.204	0.14	0.062	0.049	0.216	0.22	0.207	0.195	0.099	0.049	0.216	0.213	0.221	0.202	0.098	0.052	0.216	0.212	0.194	0.108	0.051	0.055	0.219	0.196	0.21	0.186	0.085	0.06
4.2	4.1628	5-oxo-proline	0.294	0.281	0.27	0.25	0.187	0.04	0.283	0.29	0.301	0.277	0.183	0.042	0.285	0.278	0.27	0.245	0.179	0.043	0.291	0.282	0.271	0.225	0.157	0.043	0.276	0.27	0.26	0.22	0.127	0.044	0.28	0.271	0.246	0.218	0.102	0.042
2.2895	2.2806	acetoactetate	0.024	0.025	0.021	0.026	0.027	0.046	0.027	0.024	0.021	0.023	0.024	0.027	0.026	0.021	0.021	0.02	0.024	0.054	0.025	0.026	0.023	0.02	0.023	0.041	0.022	0.023	0.021	0.022	0.021	0.032	0.025	0.021	0.021	0.021	0.022	0.149
1.9155	1.8721	acetone	0.011	0.012	0.014	0.014	0.013	0.015	0.013	0.013	0.012	0.013	0.013	0.016	0.01	0.012	0.012	0.012	0.013	0.022	0.012	0.011	0.014	0.015	0.013	0.016	0.012	0.013	0.015	0.014	0.017	0.022	0.012	0.013	0.014	0.014	0.014	0.024
2.8955	2.8701	arginine	0.99	0.945	0.915	0.883	0.784	0.564	0.963	0.927	0.922	0.867	0.63	0.165	0.961	0.926	0.931	0.877	0.748	0.488	0.949	0.913	0.934	0.871	0.723	0.433	0.921	0.91	0.923	0.861	0.795	0.685	0.928	0.949	0.911	0.882	0.735	0.544
2.837	2.823	asparagine	0.363	0.251	0.151	0.051	0.041	0.047	0.292	0.138	0.046	0.045	0.046	0.05	0.324	0.19	0.085	0.044	0.05	0.05	0.319	0.204	0.081	0.042	0.041	0.045	0.395	0.263	0.16	0.055	0.039	0.047	0.328	0.197	0.08	0.052	0.037	0.044
2.5671	2.5389	aspartate	0.158	0.116	0.098	0.066	0.048	0.039	0.114	0.072	0.044	0.039	0.033	0.039	0.133	0.093	0.065	0.038	0.049	0.035	0.129	0.092	0.066	0.043	0.044	0.045	0.152	0.13	0.097	0.045	0.045	0.042	0.126	0.108	0.074	0.037	0.046	0.045
4.0583	4.028	citrate	15.226	14.845	14.865	14.493	13.862	12.795	15.098	14.873	14.767	14.261	13.023	11.332	14.902	14.677	14.584	14.383	13.336	12.116	15.041	14.694	14.415	14.333	13.472	12.218	14.867	14.585	14.622	13.95	13.225	12.281	15.003	15.022	14.768	14.243	12.993	11.002
5.265	5.217	gluconate	0.972	1.693	2.397	3.568	6.548	5.555	1.585	2.805	4.03	5.985	9.004	4.262	1.32	2.293	3.294	4.91	8.102	4.885	1.42	2.423	3.42	4.992	8.352	5.353	0.379	0.762	1.002	1.381	2.928	6.271	0.918	1.544	2.058	2.94	5.033	2.04
2.377	2.3718	glucose	10.031	9.085	8.37	6.886	3.036	0.205	9.477	8.285	7.13	4.978	0.71	0.119	9.498	8.459	7.577	5.699	1.392	0.115	9.524	8.389	7.43	5.494	1.315	0.109	10.108	9.567	9.305	8.405	6.096	1.283	9.7	9.115	8.373	6.95	3.148	0.186
2.4626	2.4502	glutamate	0.202	0.241	0.256	0.12	0.028	0.026	0.165	0.117	0.034	0.031	0.028	0.018	0.168	0.203	0.173	0.03	0.033	0.022	0.176	0.199	0.167	0.04	0.025	0.027	0.191	0.223	0.316	0.072	0.02	0.033	0.198	0.244	0.152	0.033	0.035	0.034
3.5721	3.5676	glutamine	1.459	0.94	0.473	0.021	0.023	0.02	1.199	0.515	0.02	0.02	0.022	0.021	1.284	0.711	0.207	0.021	0.022	0.022	1.269	0.707	0.227	0.022	0.02	0.022	1.522	1.007	0.535	0.021	0.021	0.023	1.296	0.706	0.197	0.021	0.021	0.022
7.1346	7.1079	glycine	0.112	0.074	0.047	0.013	0.003	0.002	0.112	0.081	0.025	0.002	0.003	0.003	0.102	0.068	0.041	0.003	0.003	0.003	0.104	0.07	0.042	0.003	0.002	0.003	0.107	0.071	0.041	0.008	0.002	0.003	0.097	0.054	0.021	0.002	0.003	0.003
1.0739	1.0695	histidine	0.129	0.127	0.129	0.118	0.093	0.054	0.136	0.123	0.118	0.107	0.074	0.035	0.134	0.122	0.124	0.119	0.091	0.04	0.13	0.124	0.121	0.115	0.091	0.043	0.128	0.128	0.13	0.119	0.096	0.056	0.135	0.126	0.121	0.112	0.071	0.038
1.026	1.011	isobutyrate	0.005	0.006	0.005	0.006	0.006	0.007	0.008	0.007	0.007	0.006	0.01	0.015	0.007	0.004	0.005	0.006	0.006	0.008	0.006	0.006	0.005	0.005	0.007	0.007	0.006	0.005	0.006	0.005	0.006	0.007	0.007	0.008	0.008	0.005	0.004	0.008
0.9235	0.9133	isoleucine	0.445	0.433	0.438	0.432	0.424	0.361	0.431	0.422	0.416	0.39	0.358	0.179	0.431	0.425	0.434	0.428	0.414	0.3	0.435	0.428	0.432	0.416	0.413	0.327	0.431	0.418	0.419	0.409	0.399	0.379	0.429	0.431	0.428	0.417	0.397	0.266
0.9808	0.969	isovalerate	0.004	0.004	0.004	0.004	0.004	0.004	0.004	0.004	0.004	0.005	0.007	0.012	0.004	0.004	0.004	0.004	0.006	0.01	0.005	0.004	0.004	0.003	0.005	0.008	0.004	0.003	0.004	0.004	0.004	0.006	0.004	0.004	0.003	0.005	0.004	0.008
3.0529	3.0467	leucine	0.397	0.373	0.367	0.348	0.326	0.253	0.38	0.361	0.342	0.308	0.25	0.116	0.38	0.362	0.356	0.34	0.306	0.205	0.383	0.363	0.355	0.335	0.306	0.223	0.387	0.36	0.359	0.338	0.312	0.274	0.377	0.364	0.348	0.325	0.28	0.176
4.0851	4.0676	lysine	0.22	0.202	0.2	0.192	0.181	0.157	0.211	0.203	0.197	0.179	0.156	0.116	0.211	0.198	0.198	0.191	0.167	0.132	0.218	0.203	0.194	0.18	0.164	0.139	0.223	0.205	0.2	0.187	0.175	0.148	0.212	0.197	0.18	0.168	0.139	0.061
7.4565	7.417	myo-inositol	0.264	0.254	0.256	0.254	0.256	0.28	0.26	0.252	0.258	0.264	0.288	0.288	0.254	0.25	0.25	0.246	0.254	0.26	0.254	0.252	0.252	0.26	0.264	0.284	0.26	0.25	0.252	0.254	0.258	0.282	0.256	0.252	0.256	0.252	0.268	0.276
3.3487	3.3383	phenylalanine	0.088	0.083	0.08	0.069	0.057	0.039	0.085	0.077	0.069	0.062	0.041	0.033	0.084	0.081	0.073	0.071	0.054	0.031	0.085	0.08	0.076	0.07	0.053	0.032	0.089	0.079	0.074	0.065	0.047	0.034	0.086	0.076	0.068	0.062	0.038	0.024
3.973	3.9645	proline	0.157	0.05	0.046	0.046	0.051	0.044	0.11	0.048	0.045	0.045	0.048	0.047	0.14	0.046	0.049	0.047	0.049	0.048	0.135	0.049	0.049	0.048	0.044	0.048	0.14	0.048	0.048	0.046	0.046	0.05	0.119	0.049	0.046	0.045	0.047	0.047
4.275	4.243	serine	0.264	0.185	0.114	0.028	0.03	0.027	0.221	0.091	0.027	0.027	0.029	0.028	0.228	0.144	0.052	0.028	0.029	0.029	0.23	0.14	0.067	0.029	0.027	0.029	0.266	0.184	0.106	0.028	0.028	0.03	0.24	0.14	0.052	0.027	0.028	0.028
7.2175	7.1903	threonine	0.19	0.19	0.198	0.19	0.136	0.034	0.191	0.201	0.188	0.161	0.037	0.036	0.188	0.192	0.194	0.186	0.11	0.037	0.182	0.189	0.2	0.181	0.123	0.037	0.187	0.188	0.194	0.177	0.106	0.038	0.196	0.185	0.19	0.163	0.09	0.036
7.1617	7.135	tyrosine	0.127	0.119	0.112	0.106	0.08	0.048	0.117	0.114	0.109	0.087	0.051	0.019	0.124	0.115	0.111	0.1	0.071	0.036	0.12	0.114	0.111	0.095	0.072	0.038	0.123	0.112	0.109	0.093	0.068	0.031	0.121	0.117	0.103	0.083	0.047	0.017
0.8044	0.7848	unknown_d_7.16	0.027	0.026	0.026	0.029	0.029	0.05	0.035	0.032	0.031	0.037	0.067	0.105	0.026	0.029	0.027	0.033	0.029	0.058	0.031	0.032	0.031	0.033	0.031	0.052	0.027	0.032	0.026	0.032	0.033	0.035	0.03	0.027	0.031	0.032	0.032	0.044
0.8659	0.8435	unknown_d_0.80	0.022	0.023	0.024	0.02	0.025	0.054	0.025	0.02	0.023	0.026	0.034	0.07	0.022	0.022	0.025	0.027	0.022	0.065	0.026	0.024	0.024	0.02	0.024	0.055	0.022	0.02	0.018	0.027	0.027	0.035	0.02	0.022	0.025	0.026	0.025	0.063
1.084	1.0777	unknown_d_0.86	0.03	0.03	0.036	0.03	0.028	0.04	0.029	0.035	0.031	0.038	0.058	0.116	0.027	0.029	0.026	0.028	0.028	0.048	0.032	0.036	0.03	0.032	0.033	0.042	0.031	0.027	0.031	0.027	0.025	0.03	0.031	0.031	0.034	0.032	0.029	0.038
1.1841	1.18	unknown_d_1.08	0.006	0.007	0.01	0.008	0.007	0.007	0.009	0.007	0.007	0.008	0.007	0.009	0.007	0.01	0.006	0.005	0.007	0.007	0.008	0.011	0.008	0.007	0.007	0.008	0.007	0.005	0.007	0.007	0.008	0.008	0.009	0.007	0.008	0.006	0.006	0.008
2.1834	2.1733	unknown_d_1.18	0.021	0.019	0.023	0.019	0.016	0.023	0.016	0.015	0.017	0.017	0.022	0.016	0.019	0.05	0.016	0.016	0.016	0.018	0.016	0.02	0.021	0.019	0.017	0.02	0.012	0.015	0.013	0.011	0.007	0.009	0.019	0.021	0.019	0.014	0.008	0.016
3.1226	3.1107	unknown_d_2.18	0.011	0.012	0.011	0.011	0.012	0.011	0.011	0.012	0.011	0.011	0.012	0.011	0.012	0.011	0.012	0.011	0.012	0.012	0.012	0.012	0.012	0.012	0.011	0.012	0.011	0.012	0.012	0.011	0.011	0.012	0.011	0.012	0.011	0.011	0.011	0.011
4.0057	3.9903	unknown_d_3.12	0.013	0.014	0.013	0.013	0.014	0.013	0.013	0.014	0.013	0.013	0.014	0.013	0.014	0.013	0.014	0.013	0.014	0.014	0.014	0.014	0.014	0.014	0.013	0.014	0.013	0.014	0.014	0.013	0.013	0.014	0.013	0.014	0.013	0.013	0.013	0.014
7.966	7.9481	unknown_d_4.00	0.017	0.019	0.017	0.017	0.019	0.016	0.017	0.018	0.017	0.016	0.018	0.017	0.018	0.017	0.018	0.017	0.018	0.018	0.018	0.018	0.018	0.018	0.016	0.018	0.017	0.018	0.018	0.017	0.017	0.018	0.017	0.018	0.017	0.017	0.017	0.018
8.0694	7.9837	unknown_d_7.96	0.023	0.019	0.023	0.02	0.027	0.068	0.024	0.023	0.036	0.045	0.107	0.205	0.02	0.02	0.019	0.022	0.026	0.052	0.019	0.02	0.022	0.05	0.068	0.15	0.021	0.021	0.031	0.036	0.046	0.103	0.019	0.023	0.034	0.043	0.064	0.122
8.3364	8.3195	unknown_d_8.06	0.101	0.128	0.159	0.18	0.224	0.316	0.116	0.206	0.288	0.35	0.367	0.384	0.102	0.136	0.157	0.195	0.248	0.39	0.113	0.13	0.168	0.104	0.106	0.11	0.093	0.1	0.1	0.117	0.117	0.108	0.106	0.11	0.116	0.116	0.115	0.111
9.4081	9.3739	unknown_d_8.33	0.022	0.019	0.019	0.021	0.022	0.032	0.018	0.021	0.021	0.025	0.043	0.078	0.021	0.018	0.018	0.018	0.019	0.027	0.018	0.022	0.018	0.035	0.036	0.062	0.019	0.021	0.021	0.02	0.026	0.047	0.019	0.019	0.025	0.029	0.031	0.057
1.5508	1.515	unknown_d_9.40	0.041	0.042	0.05	0.048	0.063	0.092	0.043	0.058	0.082	0.096	0.103	0.113	0.038	0.05	0.047	0.055	0.072	0.106	0.038	0.045	0.049	0.042	0.04	0.038	0.034	0.037	0.038	0.04	0.037	0.038	0.041	0.035	0.039	0.039	0.044	0.045
3.9444	3.9247	unknown_m_1.55	0.103	0.103	0.106	0.109	0.1	0.114	0.097	0.09	0.101	0.093	0.093	0.094	0.083	0.091	0.092	0.086	0.092	0.091	0.089	0.089	0.101	0.098	0.104	0.103	0.089	0.088	0.088	0.086	0.082	0.081	0.096	0.093	0.091	0.091	0.082	0.08
1.3954	1.3845	unknown_m_3.94	0.103	0.086	0.075	0.057	0.054	0.074	0.102	0.069	0.072	0.068	0.098	0.189	0.096	0.072	0.071	0.068	0.058	0.059	0.097	0.079	0.061	0.071	0.089	0.138	0.106	0.088	0.08	0.066	0.065	0.093	0.094	0.078	0.071	0.066	0.066	0.113
2.2561	2.2433	unknown_s_1.38	0.014	0.015	0.014	0.015	0.035	0.09	0.016	0.014	0.02	0.019	0.029	0.054	0.013	0.012	0.011	0.018	0.035	0.084	0.014	0.013	0.013	0.019	0.036	0.082	0.015	0.019	0.022	0.031	0.051	0.139	0.014	0.014	0.016	0.021	0.063	0.203
2.9305	2.9179	unknown_s_2.25	0.026	0.02	0.021	0.016	0.023	0.017	0.021	0.017	0.019	0.017	0.017	0.016	0.022	0.022	0.021	0.02	0.015	0.018	0.022	0.017	0.021	0.022	0.019	0.018	0.02	0.018	0.019	0.016	0.022	0.02	0.021	0.019	0.02	0.017	0.017	0.021
3.2098	3.196	unknown_s_2.93	0.015	0.014	0.017	0.012	0.015	0.02	0.018	0.016	0.017	0.023	0.029	0.05	0.012	0.017	0.017	0.015	0.014	0.03	0.014	0.012	0.014	0.014	0.013	0.024	0.015	0.013	0.013	0.015	0.015	0.017	0.012	0.014	0.016	0.014	0.014	0.029
3.4489	3.4436	unknown_s_3.20	0.163	0.116	0.12	0.106	0.079	0.036	0.131	0.111	0.114	0.098	0.064	0.033	0.131	0.119	0.115	0.1	0.071	0.027	0.127	0.114	0.111	0.097	0.075	0.035	0.203	0.125	0.114	0.098	0.079	0.047	0.138	0.114	0.108	0.097	0.065	0.028
6.5924	6.5775	unknown_s_3.44	0.006	0.006	0.006	0.006	0.006	0.024	0.006	0.006	0.006	0.006	0.006	0.006	0.006	0.006	0.006	0.006	0.006	0.006	0.006	0.006	0.006	0.006	0.006	0.006	0.006	0.006	0.006	0.006	0.006	0.006	0.006	0.006	0.006	0.006	0.006	0.076
8.1342	8.1212	unknown_s_6.59	0.017	0.017	0.018	0.018	0.016	0.021	0.019	0.014	0.018	0.017	0.022	0.021	0.018	0.016	0.015	0.016	0.018	0.019	0.014	0.014	0.015	0.012	0.02	0.023	0.02	0.02	0.016	0.018	0.018	0.03	0.019	0.015	0.015	0.019	0.015	0.02
8.15	8.1434	unknown_s_8.12	0.014	0.015	0.013	0.02	0.017	0.026	0.017	0.014	0.014	0.013	0.023	0.044	0.017	0.014	0.014	0.013	0.014	0.019	0.015	0.015	0.014	0.015	0.021	0.036	0.015	0.015	0.016	0.014	0.021	0.021	0.015	0.016	0.019	0.017	0.023	0.029
2.9982	2.9767	unknown_s_8.15	0.007	0.008	0.008	0.008	0.009	0.011	0.008	0.011	0.006	0.006	0.007	0.014	0.007	0.008	0.008	0.009	0.008	0.012	0.007	0.006	0.007	0.006	0.007	0.009	0.007	0.008	0.007	0.008	0.008	0.009	0.008	0.008	0.009	0.012	0.01	0.014
3.0221	3.0107	unknown_t_2.99	0.024	0.026	0.024	0.024	0.026	0.023	0.024	0.025	0.023	0.023	0.025	0.024	0.025	0.024	0.025	0.024	0.025	0.025	0.025	0.025	0.026	0.025	0.023	0.025	0.023	0.025	0.025	0.024	0.024	0.026	0.024	0.025	0.024	0.024	0.024	0.024
3.5675	3.5631	unknown_t_3.02	0.015	0.024	0.026	0.035	0.055	0.138	0.023	0.046	0.078	0.106	0.191	0.343	0.019	0.026	0.034	0.043	0.062	0.15	0.019	0.024	0.035	0.055	0.085	0.196	0.017	0.023	0.029	0.04	0.059	0.127	0.014	0.023	0.032	0.041	0.065	0.16
5.7219	5.7055	unknown_t_3.56	0.039	0.039	0.04	0.048	0.042	0.048	0.035	0.033	0.034	0.029	0.028	0.041	0.029	0.028	0.028	0.031	0.032	0.039	0.023	0.033	0.036	0.032	0.034	0.047	0.027	0.024	0.025	0.022	0.015	0.011	0.034	0.035	0.035	0.032	0.027	0.039
5.826	5.8011	unknown_t_5.71	0.016	0.015	0.021	0.022	0.02	0.022	0.017	0.017	0.018	0.017	0.016	0.027	0.02	0.019	0.016	0.018	0.016	0.021	0.018	0.019	0.017	0.017	0.02	0.02	0.022	0.019	0.017	0.021	0.02	0.02	0.017	0.019	0.014	0.017	0.018	0.02
0.994	0.982	uracil	0.028	0.028	0.027	0.03	0.029	0.035	0.031	0.029	0.032	0.032	0.039	0.038	0.027	0.028	0.03	0.028	0.031	0.042	0.029	0.032	0.029	0.03	0.031	0.036	0.026	0.029	0.027	0.025	0.027	0.031	0.026	0.033	0.03	0.028	0.028	0.026
		valine	0.19	0.177	0.173	0.161	0.15	0.125	0.187	0.178	0.168	0.159	0.144	0.092	0.185	0.171	0.168	0.158	0.141	0.107	0.183	0.173	0.169	0.155	0.141	0.113	0.182	0.172	0.171	0.157	0.147	0.124	0.18	0.175	0.165	0.152	0.128	0.085
		standard deviation (n=3) for each metabolite at the timepoints mentioned for all morphotypes of the strain K96243
		Type	K96243 MT1 t1	K96243 MT1 t2	K96243 MT1 t3	K96243 MT1 t4	K96243 MT1 t5	K96243 MT1 t6	K96243 MT2 t1	K96243 MT2 t2	K96243 MT2 t3	K96243 MT2 t4	K96243 MT2 t5	K96243 MT2 t6	K96243 MT3 t1	K96243 MT3 t2	K96243 MT3 t3	K96243 MT3 t4	K96243 MT3 t5	K96243 MT3 t6	K96243 MT10 t1	K96243 MT10 t2	K96243 MT10 t3	K96243 MT10 t4	K96243 MT10 t5	K96243 MT10 t6	K96243 MT18 t1	K96243 MT18 t2	K96243 MT18 t3	K96243 MT18 t4	K96243 MT18 t5	K96243 MT18 t6	K96243 MT20 t1	K96243 MT20 t2	K96243 MT20 t3	K96243 MT20 t4	K96243 MT20 t5	K96243 MT20 t6
		2-hydroxyisovalerate	0.006	0.001	0.004	0.004	0.001	0.009	0.002	0.003	0.005	0.002	0.003	0.007	0.004	0.005	0.004	0.003	0.006	0.001	0.007	0.002	0.006	0.004	0.004	0.009	0.004	0.003	0.002	0.003	0.003	0.002	0.004	0.001	0.005	0.007	0.004	0.008
		2-methyl-butyrate	0	0	0	0	0	0	0	0	0	0	0	0	0	0	0	0	0	0	0	0	0	0	0	0	0	0	0	0	0	0	0	0	0	0	0	0
		2-oxo-4-methylvalerate	0.001	0.002	0.002	0.002	0.002	0.009	0.004	0.001	0.002	0.003	0.003	0.005	0.002	0.002	0.005	0.004	0.003	0.005	0.003	0.004	0.001	0.002	0.003	0.013	0.002	0.005	0.001	0.002	0.002	0.002	0.002	0.001	0.002	0.005	0.002	0.031
		2-oxo-isovalerate	0.001	0	0.001	0.001	0.002	0.003	0.001	0.001	0.001	0.001	0.001	0.002	0	0.001	0.001	0.001	0	0.002	0.001	0.002	0.001	0.001	0	0.002	0	0.001	0.001	0	0.001	0.001	0.001	0	0	0	0	0.006
		3-hydroxbutyrate	0.001	0.001	0.001	0.001	0.001	0.002	0.002	0.001	0.002	0.001	0.001	0.001	0	0.001	0	0	0.001	0	0.001	0.001	0.002	0.001	0.001	0.001	0.001	0.001	0.001	0	0.001	0.002	0.001	0.002	0.002	0.002	0.001	0.005
		3-methyl-2-oxovalerate	0.001	0.002	0	0.001	0.001	0.018	0.001	0.002	0.002	0.001	0.003	0.007	0.001	0.002	0.001	0.001	0	0.008	0.001	0.002	0.001	0.003	0.001	0.009	0	0.001	0.002	0.001	0.001	0.001	0.002	0.002	0.002	0.002	0.001	0.041
		4-hydroxyproline	0.019	0.008	0.008	0.017	0.021	0.007	0.016	0.014	0.014	0.007	0.013	0.008	0.003	0.006	0.014	0.005	0.012	0.002	0.016	0.004	0.013	0.013	0.024	0.007	0.015	0.021	0.011	0.028	0.002	0.005	0.011	0.009	0.006	0.033	0.035	0.007
		5-oxo-proline	0.006	0.009	0.012	0.015	0.017	0.001	0.003	0.001	0.012	0.007	0.004	0.001	0.009	0.015	0.004	0.008	0.011	0.003	0.007	0.019	0.005	0.006	0.013	0.003	0.006	0.011	0.005	0.003	0.012	0.004	0.001	0.011	0.009	0.027	0.05	0.003
		acetoactetate	0.002	0.002	0.001	0.004	0.002	0.006	0.001	0.002	0.002	0.006	0.002	0.004	0.002	0.002	0.004	0.004	0.002	0.005	0.002	0.003	0.005	0.001	0.002	0.002	0.001	0.004	0.003	0.003	0.003	0.004	0.006	0.002	0.003	0.003	0.003	0.091
		acetone	0.002	0	0	0	0.003	0.001	0.001	0.003	0.001	0.002	0.002	0.002	0.001	0	0.001	0.001	0.002	0.007	0.001	0	0.001	0	0.001	0.002	0.001	0.002	0.002	0.001	0.001	0.001	0	0.002	0.002	0.002	0.001	0.007
		arginine	0.04	0.02	0.042	0.033	0.022	0.08	0.029	0.012	0.038	0.016	0.024	0.029	0.036	0.023	0.03	0.031	0.015	0.028	0.028	0.012	0.031	0.008	0.029	0.027	0.047	0.025	0.047	0.008	0.004	0.032	0.009	0.022	0.008	0.011	0.047	0.058
		asparagine	0.022	0.048	0.051	0.005	0.005	0.006	0.016	0.031	0.004	0.008	0.005	0.002	0.018	0.004	0.012	0.005	0.004	0.006	0.003	0.009	0.013	0.007	0.005	0.005	0.006	0.025	0.012	0.007	0.005	0.012	0.031	0.055	0.057	0.004	0.013	0
		aspartate	0.009	0.022	0.025	0.023	0.008	0.011	0.013	0.011	0.008	0.004	0.013	0.005	0.012	0.007	0.006	0.006	0.006	0.007	0.011	0.019	0.005	0.006	0.006	0.002	0.008	0.012	0.008	0.017	0.006	0.005	0.009	0.02	0.028	0.004	0.005	0.007
		citrate	0.249	0.27	0.318	0.296	0.278	0.393	0.09	0.223	0.221	0.118	0.147	0.207	0.449	0.352	0.112	0.275	0.36	0.102	0.069	0.177	0.394	0.144	0.026	0.17	0.267	0.267	0.336	0.081	0.173	0.337	0.044	0.203	0.134	0.206	0.359	0.427
		gluconate	0.167	0.343	0.512	0.762	1.006	1.042	0.035	0.026	0.061	0.061	0.064	0.27	0.033	0.06	0.018	0.104	0.222	0.102	0.071	0.129	0.208	0.236	0.256	0.181	0.01	0.012	0.038	0.084	0.143	0.399	0.214	0.48	0.745	1.182	1.864	2.411
		glucose	0.117	0.27	0.421	0.742	1.176	0.079	0.055	0.124	0.1	0.032	0.021	0.009	0.279	0.195	0.05	0.082	0.05	0.007	0.071	0.18	0.216	0.267	0.203	0.015	0.194	0.144	0.213	0.048	0.17	0.239	0.15	0.431	0.582	0.951	1.438	0.04
		glutamate	0.01	0.019	0.057	0.085	0.007	0.003	0.014	0.018	0.004	0.001	0.01	0.003	0.008	0.007	0.008	0.003	0.011	0	0.008	0.013	0.01	0.013	0.008	0.009	0.011	0.007	0.004	0.045	0.005	0.008	0.01	0.036	0.105	0.004	0.004	0.014
		glutamine	0.075	0.134	0.203	0.001	0.001	0.001	0.041	0.052	0.002	0.001	0	0.001	0.032	0.036	0.013	0.001	0.002	0.001	0.033	0.032	0.037	0.001	0.002	0.001	0.061	0.048	0.056	0.001	0.001	0.002	0.093	0.212	0.203	0.002	0.001	0.001
		glycine	0.001	0.005	0.008	0.01	0	0	0.002	0.003	0.011	0	0	0	0.002	0.002	0.001	0	0	0	0.001	0.001	0.002	0	0	0	0.007	0.004	0.006	0.004	0	0	0.004	0.012	0.015	0	0	0
		histidine	0.011	0.007	0.007	0.004	0.011	0.012	0.004	0.001	0.001	0.004	0.002	0.004	0.001	0.01	0.002	0.005	0.003	0.004	0.003	0.002	0.008	0	0.001	0.003	0.005	0.003	0.004	0.006	0.006	0.003	0.005	0.005	0.002	0.01	0.008	0.009
		isobutyrate	0.001	0.002	0.001	0.001	0.001	0.001	0.002	0.001	0.002	0.001	0.002	0.001	0.001	0.001	0.001	0.001	0.001	0.001	0.003	0.001	0	0.001	0.001	0.001	0.001	0.002	0.001	0.002	0.001	0.002	0.002	0.001	0.001	0	0	0.001
		isoleucine	0.005	0.006	0.005	0.01	0.011	0.033	0.003	0.004	0.002	0.005	0.005	0.021	0.014	0.009	0.004	0.007	0.013	0.008	0.002	0.004	0.011	0.006	0	0.019	0.008	0.007	0.013	0.005	0.005	0.013	0.003	0.008	0.002	0.009	0.021	0.057
		isovalerate	0	0	0	0	0	0	0.002	0.001	0.001	0.001	0.001	0.001	0.001	0.001	0.001	0	0.001	0.001	0.001	0	0.001	0	0.001	0.001	0.001	0.001	0	0.001	0	0.001	0	0	0.001	0.002	0.001	0.001
		leucine	0.007	0.008	0.011	0.014	0.018	0.034	0.003	0.008	0.008	0.003	0.007	0.015	0.011	0.007	0.002	0.006	0.011	0.008	0.002	0.008	0.006	0.007	0.003	0.014	0.011	0.005	0.007	0.009	0.006	0.018	0.002	0.012	0.011	0.017	0.032	0.045
		lysine	0.003	0.008	0.005	0.006	0.016	0.014	0.007	0.007	0.007	0.004	0.005	0.008	0.002	0.013	0.003	0.004	0.005	0.008	0.013	0.013	0.004	0.002	0.002	0.008	0.001	0.015	0.001	0.012	0.002	0.011	0.003	0.008	0.015	0.006	0.016	0.045
		myo-inositol	0.006	0.002	0.002	0.006	0.008	0.008	0.004	0.002	0	0.01	0.004	0.004	0.01	0.006	0.006	0.002	0.01	0.002	0.004	0.002	0.01	0.002	0.006	0.014	0.006	0.006	0.004	0.008	0.002	0.006	0.004	0.002	0.004	0.008	0.006	0.004
		phenylalanine	0.002	0.007	0.003	0.007	0.01	0.005	0.003	0.003	0.003	0.004	0.002	0.001	0.004	0.005	0.003	0.006	0.002	0.002	0.005	0.001	0.003	0.003	0.006	0.003	0.004	0.002	0.002	0.002	0.004	0.01	0.002	0.009	0.005	0.01	0.012	0.005
		proline	0.03	0.002	0.004	0.002	0.003	0.002	0.023	0.003	0.004	0.003	0	0.001	0.027	0.001	0.002	0.002	0.004	0.003	0.008	0.002	0.003	0.002	0.005	0.003	0.012	0.004	0.004	0.003	0.002	0.004	0.021	0.003	0.002	0.003	0.003	0.003
		serine	0.024	0.017	0.04	0.001	0.002	0.001	0.008	0.012	0.002	0.002	0	0.001	0.017	0.004	0.003	0.001	0.002	0.002	0.007	0.02	0.006	0.001	0.003	0.002	0.011	0.013	0.006	0.002	0.001	0.002	0.02	0.059	0.043	0.002	0.002	0.002
		threonine	0.01	0.008	0.004	0.01	0.015	0.001	0.011	0.004	0.008	0.003	0	0.001	0.006	0.008	0.004	0.005	0.004	0.002	0.005	0.006	0.002	0.011	0.007	0.002	0.005	0.003	0.003	0.009	0.009	0.003	0.003	0.009	0.004	0.02	0.037	0.002
		tyrosine	0.002	0.005	0.001	0.008	0.009	0.013	0.005	0.004	0.004	0.002	0.003	0.006	0.002	0.008	0.002	0.001	0.002	0.002	0.005	0.004	0.006	0.003	0.001	0.001	0.002	0.004	0.001	0.003	0.003	0.011	0.002	0.004	0.008	0.014	0.02	0.006
		unknown_d_7.16	0.002	0.001	0.002	0.002	0.003	0.013	0.004	0	0.002	0.002	0.007	0.007	0.004	0.002	0.004	0.004	0.002	0.005	0.005	0.007	0.003	0.008	0.003	0.004	0.002	0.002	0.002	0.003	0.004	0.004	0.006	0.001	0.004	0.007	0.002	0.015
		unknown_d_0.80	0.004	0.008	0.004	0.005	0.002	0.007	0.002	0.002	0	0.004	0.005	0.002	0.002	0.007	0.003	0.008	0.002	0.001	0.003	0.005	0.004	0.001	0.003	0.004	0.005	0.004	0.001	0.006	0.001	0.002	0.003	0.006	0.005	0.005	0.005	0.017
		unknown_d_0.86	0.003	0.003	0.003	0.005	0.003	0.004	0.002	0.005	0.003	0.001	0.004	0.003	0.004	0.003	0.002	0.003	0.002	0.006	0.004	0.004	0.002	0.008	0.005	0.004	0.003	0.004	0.012	0.007	0.001	0	0.004	0.001	0.007	0.005	0.008	0.011
		unknown_d_1.08	0.001	0.003	0.003	0.001	0.003	0.003	0	0.002	0.001	0.004	0.002	0.001	0.003	0.003	0.002	0.002	0.002	0.003	0	0.002	0.001	0.001	0.002	0.002	0.001	0.002	0.001	0.001	0.002	0.001	0.001	0.003	0.003	0.003	0.001	0.001
		unknown_d_1.18	0.001	0.001	0.004	0.003	0.004	0.002	0.002	0.002	0.001	0.003	0.003	0.003	0.001	0.034	0.005	0.003	0.002	0.004	0.001	0.001	0.002	0.002	0.002	0.01	0.002	0.002	0.003	0.001	0.001	0.002	0.007	0.008	0.006	0.007	0.003	0.005
		unknown_d_2.18	0.001	0	0.001	0.001	0.001	0	0	0.001	0.001	0.001	0	0	0	0	0	0.001	0.001	0.001	0.001	0	0.001	0	0.001	0.001	0	0.001	0.001	0.001	0	0.001	0	0.001	0	0.001	0.001	0.001
		unknown_d_3.12	0.001	0.001	0.001	0.001	0.001	0	0	0.001	0.001	0.001	0	0	0.001	0	0.001	0.001	0.001	0.001	0.001	0	0.001	0.001	0.001	0.001	0	0.001	0.001	0.001	0.001	0.001	0	0.001	0.001	0.001	0.001	0.001
		unknown_d_4.00	0.001	0.001	0.002	0.001	0.001	0.001	0	0.001	0.001	0.001	0	0.001	0.001	0	0.001	0.001	0.001	0.001	0.001	0.001	0.001	0.001	0.002	0.001	0.001	0.002	0.001	0.001	0.001	0.002	0.001	0.001	0.001	0.001	0.001	0.001
		unknown_d_7.96	0.003	0.002	0.004	0.003	0.001	0.015	0.001	0.004	0.005	0	0.004	0.009	0.003	0.004	0.003	0.002	0.002	0.006	0.004	0.004	0.001	0.002	0.005	0.005	0.002	0.004	0.003	0.002	0.003	0.006	0.002	0.003	0.006	0.002	0.012	0.02
		unknown_d_8.06	0.007	0.006	0.02	0.007	0.003	0.01	0.007	0.021	0.016	0.022	0.006	0.013	0.006	0.005	0.005	0.006	0.002	0.015	0.01	0.014	0.017	0.003	0.013	0.003	0.012	0.003	0.001	0.005	0.01	0.011	0.009	0.013	0.005	0.005	0.004	0.01
		unknown_d_8.33	0.002	0.001	0.002	0.002	0.001	0.002	0.002	0.001	0.003	0	0.002	0.009	0.004	0.002	0.001	0.002	0.003	0.002	0.003	0.001	0.004	0.003	0	0.005	0.002	0.003	0.003	0.004	0.005	0.005	0	0.002	0.005	0.005	0.005	0.01
		unknown_d_9.40	0.008	0.001	0.005	0.006	0.006	0.002	0.008	0.004	0.004	0.005	0.003	0.001	0.008	0.005	0.005	0.001	0.008	0.004	0.005	0.004	0.003	0.005	0.007	0.006	0.005	0.005	0.002	0.005	0.004	0.004	0.006	0.003	0.005	0.001	0.003	0.009
		unknown_m_1.55	0.017	0.014	0.008	0.006	0.013	0.005	0.013	0.01	0.006	0.007	0.004	0.002	0.001	0.008	0.009	0.004	0.01	0.006	0.006	0.004	0.005	0.003	0.013	0.005	0.005	0.008	0.005	0.011	0.008	0.014	0.002	0.009	0.007	0.012	0.016	0.025
		unknown_m_3.94	0.004	0.004	0.006	0.007	0.004	0.006	0.001	0.005	0.003	0.006	0.013	0.01	0.004	0.007	0.002	0.001	0.002	0.007	0.015	0.006	0.005	0.01	0.006	0.005	0.005	0.004	0.006	0	0.009	0.013	0.012	0.008	0.006	0.013	0.017	0.018
		unknown_s_1.38	0.003	0.002	0.004	0.003	0.004	0.008	0.004	0.003	0.002	0.001	0.001	0.004	0.001	0.002	0.001	0.004	0.002	0.009	0.001	0.003	0.002	0.001	0.005	0.006	0.004	0.003	0.004	0.002	0.001	0.008	0.001	0.001	0.004	0.002	0.015	0.054
		unknown_s_2.25	0.004	0.001	0.003	0.003	0.004	0.002	0.002	0.002	0.004	0.002	0.003	0.002	0.004	0.006	0.001	0.003	0.002	0.006	0.002	0.005	0.005	0.002	0.002	0.004	0.002	0.001	0.006	0.002	0.005	0.004	0.001	0.001	0.003	0.004	0.002	0.003
		unknown_s_2.93	0.005	0.002	0.003	0.005	0.003	0.006	0.001	0.002	0.004	0.006	0.003	0.003	0.002	0.003	0.003	0.005	0.002	0.003	0.003	0.002	0.001	0.001	0.001	0.003	0.005	0.003	0.002	0.003	0.003	0.004	0.001	0.002	0	0.004	0.003	0.01
		unknown_s_3.20	0.024	0.004	0.002	0.004	0.005	0.01	0.006	0.003	0.005	0.003	0.003	0.004	0.002	0.008	0.008	0.004	0.003	0.002	0.002	0.009	0.002	0.004	0.004	0.001	0.011	0.005	0.011	0.007	0.003	0.005	0.016	0.007	0.003	0.005	0.005	0.014
		unknown_s_3.44	0	0	0.001	0	0	0.007	0	0	0	0	0	0	0	0	0	0	0	0	0	0	0	0	0.001	0	0	0.001	0	0	0	0.001	0	0	0	0	0	0.046
		unknown_s_6.59	0.005	0.002	0.002	0.002	0.003	0.003	0.001	0.002	0.005	0.002	0.004	0.006	0.002	0.001	0.003	0.003	0.004	0.002	0.002	0.002	0.003	0.001	0.003	0.005	0.003	0.003	0.001	0.001	0.003	0	0.003	0.003	0.002	0.007	0.001	0.002
		unknown_s_8.12	0.005	0.002	0.001	0.005	0.005	0.004	0.004	0.002	0.001	0.003	0.004	0.003	0.003	0.002	0.001	0.003	0.001	0.004	0	0.004	0.004	0.003	0.004	0.002	0.003	0.003	0.002	0.002	0.004	0.001	0.002	0.003	0.004	0.001	0.001	0.006
		unknown_s_8.15	0.001	0.003	0.004	0.002	0.002	0.003	0.001	0.001	0.002	0.001	0.001	0.001	0.002	0	0.001	0.001	0.002	0.003	0.001	0	0.001	0.001	0.002	0.002	0	0.003	0.002	0	0.003	0.002	0.003	0.003	0.003	0.003	0.004	0.005
		unknown_t_2.99	0.002	0.001	0.002	0.001	0.002	0.001	0	0.002	0.002	0.001	0	0.001	0.001	0.001	0.001	0.001	0.002	0.002	0.002	0.001	0.002	0.001	0.002	0.002	0.001	0.002	0.002	0.001	0.001	0.002	0.001	0.002	0.001	0.002	0.001	0.002
		unknown_t_3.02	0.002	0.007	0.004	0.001	0.004	0.014	0.003	0.007	0.003	0.005	0.005	0.014	0.001	0.003	0.001	0.001	0.005	0.01	0.002	0.002	0.002	0.002	0.003	0.011	0.006	0.002	0.001	0.002	0.003	0.002	0.003	0.003	0.004	0.005	0.006	0.031
		unknown_t_3.56	0.013	0.011	0.013	0.008	0.011	0.003	0.009	0.009	0.008	0.009	0.008	0.003	0.006	0.004	0.006	0.004	0.005	0.006	0.005	0.001	0.006	0.002	0.002	0.005	0.008	0.005	0.005	0.003	0.002	0.002	0.009	0.007	0.006	0.008	0.012	0.013
		unknown_t_5.71	0.003	0.001	0.004	0.002	0.002	0.004	0.002	0.002	0.002	0.003	0.001	0.003	0.001	0.003	0.001	0	0.002	0.003	0.004	0.004	0.001	0.001	0.001	0.004	0.001	0.003	0.006	0.006	0.002	0.002	0.003	0.003	0.003	0.004	0.003	0.003
		uracil	0.001	0.006	0.001	0.007	0.002	0.004	0.003	0.007	0.009	0.009	0.008	0.005	0	0.002	0.007	0.004	0.003	0.005	0.001	0.004	0.003	0.004	0.003	0.004	0.001	0.005	0.002	0.002	0.004	0.004	0.004	0.002	0.006	0.002	0.003	0.001
		valine	0.001	0.001	0.005	0.006	0.012	0.018	0.003	0.005	0.007	0.004	0.002	0.008	0.005	0.008	0.001	0.002	0.005	0.004	0.006	0.004	0.006	0.005	0.002	0.003	0.005	0.005	0.003	0.006	0.004	0.011	0.001	0.007	0.008	0.009	0.018	0.03

## Sheet: D
	PC 1	PC 2	PC 3	PC 4	PC 5	PC 6	PC 7	PC 8	PC 9	PC 10	PC 11	PC 12	PC 13	PC 14	PC 15	PC 16	PC 17	PC 18	PC 19
histidine	0.057238	0.06001	-0.036726	0.088376	-0.0021372	-0.011128	0.070382	0.046632	-0.080115	-0.13014	0.26864	0.40761	-0.47371	0.080976	0.57524	0.13031	0.36697	-0.0081409	-0.038371
phenylalanine	0.039585	0.016432	0.03492	0.091867	0.035257	-0.03338	0.11528	0.048284	0.12771	-0.0083087	0.27546	-0.058668	-0.041225	0.048615	0.095147	0.078375	-0.31697	0.064469	0.86657
hydroxyproline	0.099966	0.083349	-0.15838	0.39435	0.24283	-0.23388	-0.8007	0.040671	0.068738	0.08588	0.073695	-0.13611	-0.065472	-0.0082703	-0.001452	0.044624	0.050121	-0.029146	0.015815
threonine	0.094813	0.10912	-0.077137	0.34143	0.17383	-0.0845	0.31537	0.33039	-0.41155	0.05299	-0.41001	-0.4321	-0.10094	0.10229	0.23102	0.014513	-0.038933	-0.088325	0.0071697
asparagine	0.17398	-0.1342	0.018605	-0.055978	0.014371	0.048694	0.025133	0.36247	0.28615	-0.14991	-0.055561	-0.083965	0.11936	-0.54798	0.11457	0.59474	-0.019998	0.088254	-0.097928
aspartate	0.058318	-0.040482	0.047262	0.045187	-0.13785	0.047676	-0.073325	0.47452	0.27552	-0.33465	-0.05067	0.077552	0.20275	0.68524	-0.049101	0.045179	0.0048386	0.14603	-0.076873
glutamine	0.76491	-0.55719	-0.0068065	-0.10717	0.027774	-0.076055	-0.00829	-0.13209	-0.17288	-0.0070036	-0.013935	0.040417	-0.094956	0.10734	-0.10817	-0.038105	-0.023471	-0.04765	0.023984
5-oxoproline	0.12859	0.12717	-0.67253	-0.0057635	0.21277	0.65942	0.035094	-0.044236	0.068121	-0.095876	0.052357	-0.018899	-0.018194	0.025547	-0.082459	-0.020434	-0.016025	-0.07807	0.013635
isoleucine	0.20434	0.32285	0.43335	-0.18485	0.14741	0.40235	-0.27858	0.17476	-0.38152	0.10565	-0.027827	0.25366	0.097985	-0.03017	0.10899	0.00061979	-0.29717	0.08688	-0.014076
valine	0.091542	0.10763	0.12859	0.059357	0.15275	0.11674	0.016263	-0.22079	0.057912	-0.0077366	-0.35642	-0.0082953	-0.025949	-0.010226	-0.13935	0.036587	0.48953	0.65292	0.23667
serine	0.12347	-0.090815	0.006015	-0.019716	-0.0006583	0.034745	-0.028121	0.21575	0.18468	-0.095654	0.073535	-0.11629	0.2625	-0.29818	0.38779	-0.72669	0.12118	0.11834	0.019514
threonine	0.1204	0.11596	-0.10523	0.48568	0.17449	-0.21469	0.26738	0.054903	-0.074505	-0.024598	0.04531	0.58509	0.37145	-0.15688	-0.23633	-0.05318	-0.036761	-0.0087141	-0.028557
glycine	0.059345	-0.032234	-0.027091	0.025258	0.07789	0.024724	0.06292	-0.34162	0.016156	0.34005	0.16969	-0.13926	0.59019	0.25887	0.4455	0.2703	0.075924	0.037844	-0.092578
ariginine	0.43198	0.65441	-0.22833	-0.28442	-0.33731	-0.34757	0.039564	-0.042642	0.094692	0.01545	-0.032027	-0.060041	0.011778	-0.0055312	-0.0029516	0.00035986	-0.0065422	0.0079682	-0.0048554
leucine	0.19797	0.21981	0.41376	0.11821	0.20305	0.14413	0.18134	0.052262	0.13014	-0.028042	0.42926	-0.3071	-0.018828	0.019097	-0.292	-0.010703	0.37555	-0.32105	-0.056532
tyrosine	0.065275	0.044775	0.02731	0.19239	0.11101	-0.038757	0.17276	-0.1163	0.10499	-0.013305	0.34166	-0.18022	-0.26357	0.026394	-0.0085697	-0.05841	-0.4531	0.54824	-0.39856
lysine	0.10889	0.1079	0.24631	0.14293	0.20113	0.050629	0.03296	-0.3871	0.4723	-0.24249	-0.43153	0.086366	-0.10544	0.041854	0.22291	-0.046236	-0.25184	-0.3092	-0.046827
proline	0.045171	-0.039932	-0.018936	-0.086214	0.14547	0.013466	0.1065	0.30043	0.40097	0.77147	-0.12409	0.17906	-0.21418	0.085936	-0.03986	-0.077889	0.0053877	-0.022863	-0.027752
glutamate	0.11628	-0.025363	0.10102	0.51051	-0.7306	0.34987	-0.055061	-0.070598	0.035382	0.1932	-0.046159	-0.023467	-0.047844	-0.082175	-0.0033212	0.0017523	-0.0039533	-0.021326	0.0038406
